# Supplementary material for: Complete response to neoadjuvant chemoradiotherapy in rectal cancer is associated with RAS/AKT mutations and high tumour mutational burden
Source: Radiat Oncol. 2021 Jul 13;16:129. doi: 10.1186/s13014-021-01853-y (PMC8278688; doi:10.1186/s13014-021-01853-y)
Supplement: Supplementary file 1 — Additional file 1. Supplementary data from mutational analysis (MutSigCV, Intogen, Intogen Pathways and COSMIC mutational signatures). [file 13014_2021_1853_MOESM1_ESM.xlsx]

## Sheet: MutSig Genes
gene	expr	reptime	hic	N_nonsilent	N_silent	N_noncoding	n_nonsilent	n_silent	n_noncoding	nnei	x	X	p	q
HIVEP3	190045	457	27	394344	127008	84888	156	75	495	0	570	211896	0	0
HS6ST3	105227	954	-3	79968	22416	42696	31	11	574	0	585	65112	0	0
KIAA1671	NaN	NaN	NaN	300696	92640	8856	84	24	270	0	294	101496	0	0
LRRC4C	4203	1185	-34	106800	31944	14112	49	21	989	0	1010	46056	0	0
ROBO2	22183	1224	-17	242976	62088	397152	86	23	1406	0	1429	459240	0	0
TMEM132C	NaN	NaN	NaN	184896	56952	1224	80	37	365	0	402	58176	0	0
NHSL1	NaN	NaN	NaN	277416	86400	23544	79	32	291	0	323	109944	1.11022e-16	2.32678e-13
RERE	916698	436	27	264480	80040	481752	152	74	714	0	788	561792	1.11022e-16	2.32678e-13
TMEM232	NaN	NaN	NaN	117168	28704	2160	32	12	253	0	265	30864	1.11022e-16	2.32678e-13
EYS	28896	1167	-23	546288	141384	140616	150	44	1262	0	1306	282000	2.22045e-16	3.2217e-13
MAML2	272830	409	6	195696	55368	41904	109	52	475	0	527	97272	2.22045e-16	3.2217e-13
PRIM2	177580	847	-16	92424	22056	111672	27	8	4494	0	4502	133728	2.22045e-16	3.2217e-13
TMEM132D	32086	969	-33	186336	53568	114480	90	29	793	0	822	168048	2.22045e-16	3.2217e-13
DNAH14	NaN	NaN	NaN	800112	202272	58176	309	72	553	0	625	260448	5.55111e-16	6.49894e-13
GPC5	12353	1007	-9	98328	27456	103680	41	18	1206	0	1224	131136	5.55111e-16	6.49894e-13
ANKS1B	149256	941	-9	233640	63792	326448	97	33	1166	0	1199	390240	6.66134e-16	6.49894e-13
DISC1	236101	622	-3	196968	50712	158184	58	15	500	0	515	208896	6.66134e-16	6.49894e-13
ZBTB7C	110354	212	61	103824	30528	23184	38	13	285	0	298	53712	6.66134e-16	6.49894e-13
CAPN8	NaN	NaN	NaN	105600	27744	14400	71	24	183	0	207	42144	7.77156e-16	6.49894e-13
CNTN5	3647	1135	-26	191064	53376	235224	103	20	1203	0	1223	288600	7.77156e-16	6.49894e-13
DMD	31871	NaN	-12	671256	167040	901656	191	60	1128	0	1188	1068696	7.77156e-16	6.49894e-13
CDH13	94658	929	-26	122232	35736	153864	64	21	1274	0	1295	189600	8.88178e-16	6.49894e-13
LINGO2	8941	927	-34	101160	30240	52848	19	9	457	0	466	83088	8.88178e-16	6.49894e-13
PCDH9	19605	831	-11	208272	60000	50688	104	18	716	0	734	110688	8.88178e-16	6.49894e-13
SHANK2	544815	678	36	305976	92616	122544	166	78	843	0	921	215160	8.88178e-16	6.49894e-13
ATXN1	109777	623	30	133560	42984	32832	51	23	474	0	497	75816	9.99201e-16	6.49894e-13
CHRM3	52023	1031	-25	99288	28656	13752	32	19	488	0	507	42408	9.99201e-16	6.49894e-13
SHISA9	NaN	NaN	NaN	77712	22800	2160	27	14	349	0	363	24960	9.99201e-16	6.49894e-13
ZNF804B	3101	1030	-20	232128	60192	59544	69	23	418	0	441	119736	9.99201e-16	6.49894e-13
CNTNAP2	4892	1115	-31	233568	60768	353232	61	19	1753	0	1772	414000	1.11022e-15	6.98034e-13
SETBP1	15027	678	31	279192	80664	50256	53	39	339	0	378	130920	1.22124e-15	7.19848e-13
TSHZ2	102643	626	-18	176040	48096	33120	57	21	465	0	486	81216	1.22124e-15	7.19848e-13
PTPRD	15780	1275	-26	335496	92472	580104	79	27	1635	0	1662	672576	1.33227e-15	7.61492e-13
NAALADL2	58421	1139	-15	138600	37224	189648	39	17	962	0	979	226872	1.55431e-15	8.62278e-13
LSAMP	121424	967	-6	57672	17280	85896	20	10	1134	0	1144	103176	1.88738e-15	1.01714e-12
LRRTM4	7531	1175	-21	100656	27864	39240	21	8	482	0	490	67104	2.44249e-15	1.27973e-12
NRXN3	21523	905	-32	203352	55704	283752	101	49	1307	0	1356	339456	4.21885e-15	2.14921e-12
FAM155A	73040	1144	-37	77760	21960	47304	39	4	565	0	569	69264	4.32987e-15	2.14921e-12
FOXN3	111760	684	20	84864	22920	109440	49	21	713	0	734	132360	5.88418e-15	2.84583e-12
CNBD1	148474	1191	-31	78888	18672	52272	20	7	526	0	533	70944	6.66134e-15	3.14115e-12
AGBL1	5624	980	-56	186720	50376	245808	76	32	767	0	799	296184	1.13243e-14	5.20972e-12
NPAS3	24372	929	-23	161616	47400	136512	66	32	789	0	821	183912	1.4988e-14	6.73104e-12
PCDH7	28650	682	6	212784	64920	49392	47	25	287	0	312	114312	1.82077e-14	7.98681e-12
KCNS3	143212	1197	6	83496	23064	17496	24	14	300	0	314	40560	2.54241e-14	1.08988e-11
RUNX1	164915	429	45	83496	25944	118080	34	12	991	0	1003	144024	2.91989e-14	1.22389e-11
OPCML	9310	1074	-19	62976	18168	107784	27	12	972	0	984	125952	5.55112e-14	2.2762e-11
AUTS2	52369	997	12	220896	66744	266112	100	34	897	0	931	332856	7.494e-14	3.00749e-11
DLG2	57955	1000	-20	184896	48024	729216	113	27	1990	0	2017	777240	8.21565e-14	3.22841e-11
PKD1L2	290329	327	3	422928	125352	375336	70	23	469	0	492	500688	1.53655e-13	5.81742e-11
GPC6	42298	1135	-25	96312	26088	147312	28	11	1017	0	1028	173400	1.5421e-13	5.81742e-11
WWOX	51599	1260	-34	75288	20976	189072	30	7	1451	0	1458	210048	1.73084e-13	6.40138e-11
PEG10	393749	462	4	168432	1632	5256	20	11	38	0	49	6888	2.81442e-13	1.02087e-10
TTLL11	285948	541	24	138456	42336	46944	42	19	276	0	295	89280	4.85723e-13	1.72862e-10
GRM7	4936	1156	-6	160536	45456	124992	46	13	698	0	711	170448	8.0258e-13	2.80338e-10
NCKAP5	36731	826	18	324480	93264	150192	82	26	605	0	631	243456	8.8729e-13	3.04292e-10
STARD9	NaN	NaN	NaN	793944	230832	16344	370	128	266	0	394	247176	9.2848e-13	3.12732e-10
THSD7B	11902	824	-16	276024	72240	249624	91	16	625	0	641	321864	1.43685e-12	4.75471e-10
SNX29	477277	758	18	76032	20376	116064	66	32	832	0	864	136440	1.55787e-12	5.06628e-10
KIRREL3	311236	849	9	139392	41040	95112	79	43	564	0	607	136152	2.70617e-12	8.54917e-10
MAGI2	17425	1055	-24	248616	71928	406944	79	23	1081	0	1104	478872	2.71949e-12	8.54917e-10
ZFHX3	122465	495	-11	622536	180120	126144	227	120	238	0	358	306264	3.2081e-12	9.91987e-10
DAB1	22463	1004	-12	97584	26256	386784	59	14	1225	0	1239	413040	3.26761e-12	9.94091e-10
ZBTB20	86308	644	10	124704	36432	48960	35	15	402	0	417	85392	4.43301e-12	1.32723e-09
AKAP6	127586	715	-10	397512	107352	181440	151	28	456	0	484	288792	4.88731e-12	1.44038e-09
NRG1	28018	952	-32	205968	58992	244512	41	16	701	0	717	303504	6.02995e-12	1.7498e-09
GRID2	4518	1143	-17	173376	48600	239544	46	16	788	0	804	288144	7.27596e-12	2.07938e-09
AGBL4	16483	1041	-18	89928	22680	227520	53	19	1161	0	1180	250200	1.05266e-11	2.96347e-09
ZNF536	106911	926	-73	218568	63600	87696	71	35	315	0	350	151296	1.2477e-11	3.4609e-09
NBPF10	NaN	NaN	NaN	633672	157896	575064	80	12	441	1	505	839160	1.99319e-11	5.44864e-09
BCL11B	316817	629	-40	147888	46296	28368	70	31	125	0	156	74664	2.06475e-11	5.56361e-09
BICD1	387398	460	23	168384	45168	172224	65	18	507	0	525	217392	3.53848e-11	9.28016e-09
SLC35F4	175308	918	27	89112	25656	52272	31	16	351	0	367	77928	3.54242e-11	9.28016e-09
UNKL	1211641	215	40	86424	26400	16848	55	29	177	0	206	43248	4.24324e-11	1.09638e-08
CAMTA1	289717	462	23	287544	80376	342504	143	74	1118	0	1192	422880	4.31843e-11	1.10073e-08
LPP	148376	685	6	103632	31368	161568	40	14	638	0	652	192936	5.69966e-11	1.43343e-08
HYDIN	592186	723	1	887808	243816	652248	309	139	1995	0	2134	896064	6.85163e-11	1.70047e-08
TBC1D5	103389	701	9	145752	36984	218232	42	15	794	0	809	255216	1.01181e-10	2.47854e-08
C1orf228	NaN	NaN	NaN	77136	21288	11376	58	20	126	0	146	32664	1.36799e-10	3.30809e-08
GRM8	60921	1082	-8	158448	44232	156312	48	21	544	0	565	200544	1.54333e-10	3.68484e-08
FSTL5	9944	1215	-23	149712	37776	157392	32	18	524	0	542	195168	1.63687e-10	3.85933e-08
AKAP12	340429	383	11	301248	86688	39024	112	29	182	0	211	125712	1.75984e-10	4.09803e-08
IL1RAPL1	11003	NaN	14	121992	31584	129672	42	9	608	0	617	161256	2.10052e-10	4.83171e-08
FBXL17	73947	913	4	117816	36120	88272	23	12	372	0	384	124392	2.43561e-10	5.535e-08
CUX2	493539	608	39	249960	77280	214200	117	85	401	0	486	291480	3.0512e-10	6.77155e-08
NLGN1	34593	1079	-18	139656	39480	74376	35	8	554	0	562	113856	3.05154e-10	6.77155e-08
UNC13C	17740	1075	-30	388344	98736	345672	154	36	613	0	649	444408	3.32133e-10	7.28454e-08
RAI1	1199281	260	16	312240	100824	41544	118	74	135	0	209	142368	3.955e-10	8.57463e-08
SH3RF3	266032	464	13	126888	42240	61272	47	16	340	0	356	103512	4.93509e-10	1.05779e-07
NFIA	113571	399	-8	99336	28464	145296	54	23	583	0	606	173760	5.34044e-10	1.13181e-07
TMEM132B	492460	860	-17	183456	52056	126648	88	41	443	0	484	178704	5.66692e-10	1.18766e-07
NRXN1	8891	1372	-25	280512	78984	265176	57	28	760	0	788	344160	5.87993e-10	1.21876e-07
NTN1	128482	632	-7	103320	29088	67824	39	19	317	0	336	96912	6.42759e-10	1.3178e-07
DCC	2849	995	-34	248976	71856	425304	58	26	1016	0	1042	497160	7.37813e-10	1.49641e-07
TRPS1	55597	711	-10	220776	60384	91944	38	16	312	0	328	152328	9.13227e-10	1.83248e-07
KIAA1731	NaN	NaN	NaN	452784	117744	38736	138	38	160	0	198	156480	1.08379e-09	2.15183e-07
EPHA6	89830	1046	-18	202584	55032	235368	55	23	550	0	573	290400	1.29e-09	2.53458e-07
PRR4	365490	676	5	29520	8496	452304	17	1	38	0	39	460800	1.55632e-09	3.02633e-07
GSG1L	592259	575	10	57264	16320	45864	34	13	325	0	338	62184	1.87938e-09	3.61723e-07
PDE4D	91124	682	10	159624	43200	346464	44	20	953	0	973	389664	1.95375e-09	3.72239e-07
MSLNL	1187310	273	39	173064	58920	54576	137	63	155	0	218	113496	2.1851e-09	4.12154e-07
ZNF423	105426	876	-16	222048	57816	122400	98	58	416	0	474	180216	2.45006e-09	4.57554e-07
FAM189A1	NaN	NaN	NaN	90240	29280	111600	52	16	466	0	482	140880	3.72401e-09	6.88649e-07
TMTC2	61571	1375	-11	144192	39768	144936	68	14	482	0	496	184704	4.27682e-09	7.83197e-07
AATK	1737949	243	22	226032	74856	26064	79	47	128	0	175	100920	4.85325e-09	8.80212e-07
MDGA2	14033	1195	-46	165816	45504	180648	60	16	674	0	690	226152	5.02979e-09	9.03542e-07
MGAT4C	15683	881	-41	83256	21216	35352	18	7	517	0	524	56568	5.53197e-09	9.84377e-07
PLCL1	627125	907	10	187704	50472	70056	48	14	323	0	337	120528	5.65167e-09	9.96279e-07
ERC1	516677	470	25	195912	50256	255600	77	27	745	0	772	305856	6.21857e-09	1.08606e-06
DAG1	1657622	236	28	145272	48552	25920	31	12	142	0	154	74472	7.83396e-09	1.35563e-06
RPRD2	1460825	163	36	243312	75360	102888	126	37	322	0	359	178248	8.75564e-09	1.50135e-06
GRIN2B	153586	825	-10	254208	70008	182232	96	50	456	0	506	252240	9.13262e-09	1.55189e-06
EXOC6B	148260	625	-1	145032	36552	170784	48	11	498	0	509	207336	1.03328e-08	1.74015e-06
PLCH2	339388	228	38	239160	72960	111744	115	61	208	1	289	197592	1.13235e-08	1.89012e-06
LPHN2	55308	1274	-19	243000	65736	384552	94	31	664	0	695	450288	1.15092e-08	1.90427e-06
DNM3	435280	643	6	150744	41640	210312	63	27	678	0	705	251952	1.21795e-08	1.99765e-06
ZNF804A	18097	1171	4	207624	54600	51912	62	16	204	0	220	106512	1.3684e-08	2.22507e-06
PLEKHM2	683349	174	22	175320	50472	59184	110	63	159	0	222	109656	1.46746e-08	2.36575e-06
TMOD4	1562281	184	33	61728	15744	187416	59	7	22	1	46	344352	1.65896e-08	2.65181e-06
ROR2	457045	572	30	158760	47448	120960	43	19	406	0	425	168408	1.74931e-08	2.77273e-06
MAML3	351118	591	8	191928	54672	69840	49	35	390	0	425	124512	1.80053e-08	2.83013e-06
RORA	231490	883	13	120192	30432	220968	51	14	652	0	666	251400	1.93142e-08	3.01078e-06
PARD3B	51582	973	-1	207336	59496	309312	73	33	714	0	747	368808	2.41048e-08	3.72675e-06
ARHGEF3	380604	450	43	110688	28920	133848	40	11	454	0	465	162768	2.55316e-08	3.91527e-06
XYLT1	30248	996	-2	162168	48504	162792	64	33	456	0	489	211296	2.6221e-08	3.98855e-06
BNC2	37330	534	-14	187200	52128	102528	41	17	408	0	425	154656	2.97704e-08	4.49223e-06
ERC2	121781	694	17	167808	43008	192024	51	13	651	0	664	235032	3.38918e-08	5.07355e-06
ZNF99	83716	1439	-72	183792	42072	64440	107	28	192	0	220	106512	3.44474e-08	5.11612e-06
PDZRN4	15244	1060	-21	182568	49272	140184	78	27	393	0	420	189456	3.57499e-08	5.26809e-06
GLIS3	170537	983	-1	156120	47856	137304	33	14	455	0	469	185160	3.73435e-08	5.46026e-06
PPFIA2	20298	1132	-25	222072	58584	206928	105	25	433	0	458	265512	3.84591e-08	5.58012e-06
MBD5	119685	955	7	251928	73584	136584	68	23	381	0	404	210168	4.15297e-08	5.97964e-06
FAM178B	677234	392	46	118848	34872	27864	52	15	202	0	217	62736	4.51362e-08	6.44968e-06
RTN4RL1	1445978	224	22	72576	23328	2088	23	20	147	0	167	25416	4.87012e-08	6.90678e-06
ZFPM2	46151	998	-25	197928	53064	85392	38	20	369	0	389	138456	5.82948e-08	8.20565e-06
SMYD3	219137	939	-6	76344	19488	179928	47	9	925	0	934	199416	6.17272e-08	8.62443e-06
DAP3	2240116	152	32	71208	18432	222840	52	7	144	0	151	241272	6.26592e-08	8.69028e-06
TSC22D1	205312	350	38	182952	58752	57888	66	12	235	0	247	116640	6.3701e-08	8.77028e-06
DGKB	24487	1141	-13	145464	36264	198216	51	16	602	0	618	234480	6.69862e-08	9.13193e-06
JAG2	872033	260	25	214800	60024	107136	100	52	159	0	211	167160	6.72961e-08	9.13193e-06
ESR1	221347	568	0	102144	28896	87408	36	7	417	0	424	116304	8.94821e-08	1.20558e-05
PRUNE2	178730	851	-15	529584	142824	201024	178	57	353	0	410	343848	9.46122e-08	1.26566e-05
LUZP1	859705	169	25	180696	52224	25920	79	31	146	0	177	78144	9.75216e-08	1.29539e-05
KCNB1	1002860	392	54	144240	41592	15192	51	22	130	0	152	56784	9.98173e-08	1.31661e-05
ANKRD11	1263742	322	40	451824	126768	114912	141	91	395	0	486	241680	1.32618e-07	1.73711e-05
PDE4DIP	NaN	NaN	NaN	497184	136488	1051848	187	94	1892	0	1986	1188336	1.5393e-07	2.00237e-05
MBIP	81955	627	-10	61464	15504	108504	46	9	45	0	54	124008	1.56223e-07	2.01827e-05
PITPNC1	648233	365	3	66384	16704	105408	28	8	461	0	469	122112	1.64111e-07	2.10575e-05
GFRA2	333006	607	7	80256	22488	18576	26	9	151	0	160	41064	1.6724e-07	2.13141e-05
SSX3	660654	NaN	14	37944	8640	212544	24	2	33	0	35	221184	1.72111e-07	2.17876e-05
EBF4	NaN	NaN	NaN	102984	31296	1080	29	17	97	0	114	32376	1.79499e-07	2.25714e-05
BCAR3	595695	173	9	141168	40416	156672	58	21	348	0	369	197088	1.81426e-07	2.26626e-05
NBEA	38939	1070	11	514200	138768	419832	206	45	666	1	894	704064	1.90713e-07	2.3666e-05
DPP6	32056	1019	-25	160488	41832	262512	65	33	737	0	770	304344	2.40865e-07	2.9694e-05
KCP	NaN	NaN	NaN	282120	81120	29664	14	0	153	0	153	110784	2.63196e-07	3.22364e-05
LARGE	31722	968	-69	131448	36096	180432	39	10	754	0	764	216528	2.72086e-07	3.31103e-05
ADCY9	740126	140	19	228600	66744	111888	107	57	283	0	340	178632	3.24442e-07	3.92284e-05
PADI6	428762	210	31	121536	32976	125712	13	0	193	0	193	158688	3.49309e-07	4.1966e-05
NBPF1	675669	259	40	203568	49800	656496	114	46	1136	0	1182	706296	4.08967e-07	4.88223e-05
GLTSCR1	788433	258	33	250008	90912	41544	101	43	165	0	208	132456	5.61518e-07	6.66123e-05
CCDC88C	271632	469	47	347040	99720	231192	155	76	280	0	356	330912	5.77112e-07	6.80343e-05
NXN	941400	376	15	73896	22440	77904	29	19	425	0	444	100344	5.8493e-07	6.85276e-05
TRPC6	70247	847	-24	162528	42240	170712	47	16	443	0	459	212952	7.24015e-07	8.42986e-05
LATS2	446900	192	41	182544	54408	77688	75	25	167	0	192	132096	7.79357e-07	9.01855e-05
NELL1	45732	989	-19	145104	35544	304056	77	16	780	0	796	339600	8.04227e-07	9.24959e-05
KLHL29	NaN	NaN	NaN	136224	42192	43272	53	26	277	0	303	85464	8.09433e-07	9.25304e-05
HS3ST4	36636	1012	-35	74904	24096	58320	27	12	456	0	468	82416	8.21871e-07	9.33863e-05
CDKAL1	132584	883	10	102336	26976	203616	48	9	623	0	632	230592	8.30148e-07	9.37619e-05
RIMS1	35104	964	-12	301632	85152	211032	103	33	397	0	430	296184	9.23685e-07	0.000103706
MTUS2	267724	784	-5	237408	68592	160488	97	43	502	0	545	229080	9.34085e-07	0.000104253
TCEA3	1050778	163	27	62184	16080	139392	39	9	133	0	142	155472	9.70818e-07	0.000107715
SOX6	126866	989	-18	150240	39624	220824	56	22	678	0	700	260448	1.03838e-06	0.000114537
RABGAP1L	235125	938	7	151944	38280	412344	77	29	963	0	992	450624	1.09621e-06	0.000120213
C1orf123	527317	391	27	29904	7032	109512	31	4	41	0	45	116544	1.45633e-06	0.000158782
RPS18	1456953	262	30	27096	7680	122184	16	3	33	2	91	330072	1.49533e-06	0.000161611
R3HDM2	1862761	172	55	170640	46584	167184	85	30	325	0	355	213768	1.50667e-06	0.000161611
SSH2	724760	390	21	244152	67608	244296	90	26	448	0	474	311904	1.50798e-06	0.000161611
HMGN3	233858	624	0	18672	4368	111240	18	0	56	1	106	265560	1.5286e-06	0.000162895
2009-09-01	673808	391	24	126888	36768	135864	48	18	447	0	465	172632	1.68074e-06	0.000178102
NARS2	302979	569	17	84120	22872	203472	62	11	216	0	227	226344	1.80173e-06	0.000189856
ARHGEF10L	375252	279	30	220032	64512	338112	134	60	305	1	434	464328	1.84787e-06	0.000193636
BCAR1	568174	171	16	164208	53736	59832	55	33	143	0	176	113568	1.86871e-06	0.000194738
HDAC9	65395	684	-6	194424	53400	253584	74	14	620	0	634	306984	1.95109e-06	0.000202206
ZHX3	383198	262	7	160272	46728	24840	48	15	121	0	136	71568	2.2639e-06	0.000233342
MEGF11	708482	458	49	183960	48096	147528	96	38	427	0	465	195624	2.33641e-06	0.000239508
ZBTB16	162787	529	-6	115416	31896	69768	43	22	297	0	319	101664	2.37822e-06	0.000242476
ZNF516	113406	813	18	192408	60240	23328	59	23	138	0	161	83568	2.4104e-06	0.000244435
ARHGAP32	195815	546	-11	354768	102288	249192	148	68	349	1	571	502872	2.43978e-06	0.000246091
THUMPD1	179233	641	14	61248	16080	52992	35	6	37	8	811	1273464	2.51666e-06	0.000251571
MAP2K3	415581	517	-43	61944	16392	178416	71	47	839	0	886	194808	2.52078e-06	0.000251571
PHLPP1	229775	442	34	285912	89784	145584	78	28	269	0	297	235368	2.65664e-06	0.000263735
GALNT9	838016	534	14	102912	30432	49824	45	31	207	0	238	80256	2.76487e-06	0.000273042
TAS2R14	363803	644	2	53232	15384	5472	21	5	173	0	178	20856	2.92718e-06	0.000287565
NFAT5	1302986	NaN	41	266544	72288	171216	80	32	256	0	288	243504	3.08979e-06	0.000301378
FAM186A	NaN	NaN	NaN	396216	113976	30528	235	133	151	0	284	144504	3.09974e-06	0.000301378
PRDM2	68342	892	25	296688	81816	178560	125	63	204	0	267	260376	3.2879e-06	0.000318032
MAPKAPK2	477806	261	32	73272	19968	203112	56	18	141	1	314	405360	3.50877e-06	0.000337665
GPSM3	2119974	392	28	27168	8760	119088	16	5	6	2	56	463728	3.79235e-06	0.000363103
CHD9	228561	675	-9	499584	133584	296136	158	40	432	0	472	429720	4.45703e-06	0.000423665
AGRN	1971475	239	15	341424	110736	178056	194	71	199	2	333	355296	4.4698e-06	0.000423665
BAI2	1169755	173	36	268272	83232	287640	171	65	140	2	541	935856	4.58462e-06	0.000432376
SORCS2	279342	555	36	198408	59640	150480	115	49	465	0	514	210120	5.10633e-06	0.000479182
GRIN2A	109137	922	-9	252504	67392	236448	87	38	463	0	501	303840	5.20356e-06	0.000485889
MDP1	974559	220	41	31776	8328	96840	21	2	15	1	41	265656	5.47148e-06	0.000507672
CHTF8	1179391	201	24	20808	6408	72000	46	9	30	2	200	426216	5.49067e-06	0.000507672
ESPN	644193	198	33	141864	46272	65592	62	49	120	0	169	111864	5.75511e-06	0.000529526
LRFN5	8637	1309	-33	121392	35280	55584	50	15	228	0	243	90864	5.81985e-06	0.000532884
PPOX	728669	234	37	80616	26232	237672	43	12	49	1	117	443160	6.20083e-06	0.000565024
DLGAP1	368461	215	24	169560	48384	230832	51	25	915	0	940	279216	6.7679e-06	0.000608614
KRTAP6-3	22916	1048	-79	18624	5496	5256	16	3	0	6	45	153288	6.78249e-06	0.000608614
WNK1	467405	289	45	478680	151968	429120	135	38	395	4	1145	1489296	6.78874e-06	0.000608614
ZBTB8A	1429703	230	21	76224	20040	30888	26	9	186	0	195	50928	6.82059e-06	0.000608614
EPHB1	74866	856	9	169440	47640	223848	57	24	455	0	479	271488	6.84054e-06	0.000608614
ZNF407	190381	1127	23	390624	106392	61128	99	48	295	0	343	167520	7.13943e-06	0.000632225
SCAPER	393531	675	22	249480	64512	236376	123	35	541	0	576	300888	7.25464e-06	0.000639425
SORBS2	157889	374	-1	253488	70008	265464	59	29	443	0	472	335472	7.38407e-06	0.000647806
ASH1L	1960625	247	33	508320	139896	479592	221	48	453	2	558	710520	7.66711e-06	0.000669523
THSD4	312827	505	3	176256	48600	331776	94	29	716	0	745	380376	9.37354e-06	0.000814764
KLF13	204790	324	35	47256	15456	360	17	9	80	0	89	15816	9.61717e-06	0.000832106
RYR2	86856	1024	-24	875952	227088	899568	373	119	1089	0	1208	1126656	9.77592e-06	0.000841979
DPF3	317807	599	41	63192	16584	120816	61	25	356	0	381	137400	1.02909e-05	0.000882306
FCHSD2	475608	318	46	131904	33624	167760	53	24	431	0	455	201384	1.07683e-05	0.000918808
BTBD11	206629	764	16	192696	58152	192240	102	34	387	0	421	250392	1.08141e-05	0.000918808
GABRG3	20652	1307	-54	81984	21696	90936	39	14	469	0	483	112632	1.09671e-05	0.000927626
MIB2	1666776	248	31	180000	57096	56952	94	60	65	0	125	114048	1.11893e-05	0.000942199
CYB5B	1161561	NaN	46	26928	6984	83664	31	4	101	0	105	90648	1.1476e-05	0.00096205
ENOX1	99614	523	36	114264	28872	203544	48	11	567	0	578	232416	1.21117e-05	0.00101085
CSMD1	10896	1290	-36	610464	165984	492912	228	84	1737	0	1821	658896	1.26811e-05	0.00105371
SRRM4	116468	835	2	104400	31248	76032	63	21	201	0	222	107280	1.31525e-05	0.00108808
CROCC	681579	247	45	336624	109776	216360	207	117	393	0	510	326136	1.4652e-05	0.00120684
LMF1	1167662	304	17	96672	29040	67176	43	21	239	0	260	96216	1.51006e-05	0.00123838
IQSEC2	886836	NaN	77	254832	80184	76824	63	35	126	0	161	157008	1.57711e-05	0.00128777
TRDN	23697	1090	-16	140040	29304	140256	67	5	352	0	357	169560	1.6377e-05	0.00133148
SLC2A13	70254	909	-18	109920	33000	111312	44	21	328	0	349	144312	1.68092e-05	0.00136075
ZNF605	1014082	674	11	118392	27840	11232	50	16	81	0	97	39072	1.74076e-05	0.00140222
IRF9	974559	220	41	68160	19176	148896	37	17	23	1	64	328560	1.75403e-05	0.00140222
PML	375211	344	41	202104	63576	146160	59	28	227	0	255	209736	1.75445e-05	0.00140222
PRKCZ	1013925	293	28	106128	26856	166464	85	32	300	0	332	193320	1.82123e-05	0.00144945
RNF167	1416161	231	30	59976	18144	152208	30	32	9	1	150	577968	1.88485e-05	0.00149378
CCDC144NL	463169	398	-24	38376	10440	38304	46	10	165	0	175	48744	1.92727e-05	0.00152101
RAP1GAP2	518031	418	12	129672	35280	208440	84	30	422	0	452	243720	1.96092e-05	0.00154112
NAV2	164305	496	9	420888	123000	603072	201	73	723	0	796	726072	2.05622e-05	0.00160932
LRFN2	100435	887	20	128304	42912	23976	33	17	144	0	161	66888	2.15334e-05	0.00167836
AMBRA1	880494	212	45	203616	62424	257904	90	32	348	0	380	320328	2.1789e-05	0.00169129
CEP290	150984	429	-18	448440	102504	232848	133	46	188	0	234	335352	2.20859e-05	0.00170732
COL9A2	627703	373	18	118752	39360	215784	86	28	191	1	246	297144	2.2626e-05	0.00174192
ANO2	349024	712	13	176616	46512	264528	78	35	553	0	588	311040	2.4749e-05	0.001893
WDR78	334231	692	-14	152472	39912	235440	60	13	130	2	199	391152	2.4789e-05	0.001893
AHDC1	738004	217	25	256272	90768	10152	103	58	84	1	167	124296	2.69774e-05	0.0020488
ROR1	138354	492	-3	159960	45384	195912	59	18	442	0	460	241296	2.71349e-05	0.0020488
USH2A	82180	967	-25	895680	249192	1052640	368	97	890	0	987	1301832	2.71552e-05	0.0020488
SIPA1L3	688670	605	-17	298368	92016	250632	113	58	390	0	448	342648	2.74941e-05	0.00206611
THYN1	270350	623	21	40944	9888	125136	19	2	28	0	30	135024	2.87946e-05	0.00215525
CCDC30	644678	461	21	140976	32688	201456	65	12	301	0	313	234144	3.05665e-05	0.00227884
CNTNAP5	1260	1308	-14	227928	61008	201744	71	25	599	0	624	262752	3.1223e-05	0.00231862
PHC2	668735	413	31	144624	44808	191880	67	35	212	0	247	236688	3.16169e-05	0.00233866
HOOK1	59567	747	-3	132768	30744	244296	73	17	82	0	99	275040	3.22465e-05	0.00237591
PRB4	311837	673	-1	40584	13992	68544	99	28	27	1	96	168240	3.24094e-05	0.00237863
GRM5	158962	944	-23	204480	59832	128448	63	33	465	0	498	188280	3.3268e-05	0.00243218
NTM	9703	1115	-5	66864	19176	123408	29	21	734	0	755	142584	3.5969e-05	0.00261949
SPAG16	38908	1199	-3	113304	28680	236664	33	9	766	0	775	265344	3.84304e-05	0.00278798
ECE1	744763	196	27	143304	39144	222120	51	22	333	0	355	261264	3.98939e-05	0.00288306
DISP1	236778	210	5	261528	70032	115128	95	37	217	0	254	185160	4.18106e-05	0.00301004
ATXN7L1	406187	454	33	150288	45768	81936	47	20	289	0	309	127704	4.36088e-05	0.00312756
PALLD	173564	359	-4	229896	67896	291096	52	12	454	0	466	358992	4.38913e-05	0.0031359
SLC35F3	277114	649	1	83448	24624	104184	37	24	388	0	412	128808	4.44819e-05	0.0031661
INTS4	577731	361	32	168240	46464	322056	54	30	258	0	288	368520	4.49499e-05	0.00317921
LRRC8D	180057	257	13	146280	39552	14472	57	17	125	0	142	54024	4.50031e-05	0.00317921
MXRA8	1744013	273	28	74928	23496	39672	40	17	99	0	116	63168	4.58731e-05	0.00321663
PAWR	230993	395	-8	57624	17472	66312	34	14	117	0	131	83784	4.60405e-05	0.00321663
FAF1	237738	691	-5	115920	29880	288864	69	20	594	0	614	318744	4.60444e-05	0.00321663
TRAPPC9	327071	689	16	213744	62088	295200	49	21	665	0	686	357288	4.64778e-05	0.00323492
PLEKHA3	170323	555	37	53640	13392	145296	21	5	53	0	58	158688	4.78162e-05	0.00331584
RPS25	1457410	180	55	22944	6000	102600	13	4	9	0	13	108600	5.16033e-05	0.00356536
SCAMP3	1574928	194	45	59808	17664	185112	37	8	16	0	24	202776	5.22798e-05	0.00359891
COL16A1	1126016	197	37	279288	87552	806688	195	53	385	0	438	894240	5.45863e-05	0.00374403
ESRRG	15599	1132	-28	79680	21192	101664	37	15	634	0	649	122856	5.55788e-05	0.00379828
GLIS1	598664	391	27	103176	33264	64080	46	19	221	0	240	97344	5.64248e-05	0.00384218
SELPLG	448698	280	40	64584	23040	7056	187	59	43	0	102	30096	5.77485e-05	0.00391618
USP48	510117	181	30	187296	44400	369144	119	30	275	0	305	413544	5.79268e-05	0.00391618
ASTN2	63839	937	-17	232848	68040	400104	65	25	755	0	780	468144	5.82927e-05	0.00392685
INF2	651235	241	21	211248	67392	162000	102	40	153	1	342	373104	5.96327e-05	0.00400093
WSCD1	283312	593	-11	96912	29520	116064	51	24	355	0	379	145584	5.98167e-05	0.00400093
EIF4G3	661924	406	22	275736	75480	468000	147	48	626	0	674	543480	6.20987e-05	0.00413889
FNBP1L	621313	224	2	111168	25632	63504	43	13	173	0	186	89136	6.32671e-05	0.00420191
CEP350	446036	211	16	541752	142392	268560	211	50	249	0	299	410952	6.43476e-05	0.00425868
LEPR	178338	528	-8	218280	55176	325872	57	16	304	0	320	381048	6.47215e-05	0.00426845
ALK	202198	882	19	276696	81504	400824	81	32	629	1	676	496296	6.51654e-05	0.00428275
PID1	105238	675	-12	45072	11880	34848	18	6	303	0	309	46728	6.58588e-05	0.00429851
CMIP	334492	428	21	135696	38832	206280	89	24	441	0	465	245112	6.58609e-05	0.00429851
RNF220	742455	355	34	98352	27864	186624	63	18	355	0	373	214488	6.63179e-05	0.00431341
TMEM108	418705	773	10	93192	32664	69696	27	16	267	0	283	102360	6.65907e-05	0.00431627
ZNF140	558706	834	17	80400	19680	6192	37	11	84	0	95	25872	6.76755e-05	0.00437156
RAB13	2028800	222	34	36960	9264	104616	34	4	29	1	76	229608	6.9428e-05	0.00446946
FOXJ3	541904	579	23	109776	28248	156672	59	21	190	0	211	184920	7.0469e-05	0.00452104
CDH18	4731	1195	-17	137472	36264	167328	31	15	686	0	701	203592	7.08863e-05	0.0045324
CCDC154	NaN	NaN	NaN	114504	34536	720	73	37	57	0	94	35256	7.1205e-05	0.00453739
FMN2	55160	851	-26	283536	93528	522504	124	50	657	0	707	616032	7.16092e-05	0.00454779
PARP2	415850	401	-7	104496	26112	214992	50	17	41	1	324	1074096	7.25006e-05	0.00458895
MED13L	186212	605	-12	379560	106800	389232	148	35	492	1	692	637440	7.296e-05	0.00460258
ANKRD36	NaN	NaN	NaN	356112	84960	209376	134	17	376	0	393	294336	8.17819e-05	0.0051419
KIF26B	609429	825	-5	350544	109032	145008	156	92	681	0	773	254040	8.41881e-05	0.0052756
ITGA10	NaN	NaN	NaN	199488	61296	449424	124	35	69	0	104	510720	8.50147e-05	0.00530976
RPS15A	728854	279	21	23496	6096	76464	17	2	23	0	25	82560	8.57236e-05	0.00533636
KNTC1	917926	215	37	395016	100488	504216	173	41	284	1	465	909672	8.6742e-05	0.005382
NTRK3	124519	730	-57	161784	43560	240912	56	21	372	0	393	284472	8.95932e-05	0.00552931
VPS13B	209453	862	27	707328	192888	1089864	161	29	883	0	912	1282752	8.97025e-05	0.00552931
FCER1G	728669	234	37	15720	4368	140832	11	0	43	1	99	324456	9.09696e-05	0.00555995
ZC3H12C	137968	266	8	151224	41304	23976	64	22	136	0	158	65280	9.10809e-05	0.00555995
TAOK1	822855	224	26	177552	44352	228960	54	18	280	0	298	273312	9.10838e-05	0.00555995
COL8A1	226950	419	-2	119064	42432	14832	25	16	114	0	130	57264	9.42007e-05	0.00573166
KCNQ1	812471	589	39	115200	35856	174960	61	30	503	0	533	210816	9.70502e-05	0.00588605
ACSS3	26211	1037	-20	118656	34200	184680	65	17	340	0	357	218880	9.75723e-05	0.00589874
CASQ1	841605	386	29	71016	17616	167472	47	9	54	1	202	576912	0.000108141	0.00651681
DENND5B	300830	361	17	221832	59328	210456	98	28	425	0	453	269784	0.000108804	0.00653587
LMBR1L	1955973	214	60	84384	26064	221688	60	20	90	0	110	247752	0.000109336	0.00654464
RER1	561270	302	24	35040	9240	114480	27	16	27	0	43	123720	0.000109644	0.00654464
ZHX2	426706	533	13	140088	41208	24624	46	18	169	0	187	65832	0.000113011	0.00672431
DSCAM	25449	971	-72	345072	98952	446256	102	52	670	0	722	545208	0.000115004	0.00682141
FASN	3850694	197	34	421440	133248	234864	170	91	174	0	265	368112	0.000116163	0.00685447
ACAP3	1744013	273	28	145704	41424	130680	101	50	81	1	286	369552	0.000116288	0.00685447
CSMD2	137660	907	16	603864	169560	852912	349	149	785	0	934	1022472	0.000119345	0.00701273
SLC8A1	39449	706	-11	172992	48048	151488	47	20	362	0	382	199536	0.000120644	0.00706704
RBMS3	30243	808	-11	80880	21000	203544	27	5	615	0	620	224544	0.000121736	0.00710895
GRIK4	298412	678	31	164808	47088	264960	88	50	539	0	589	312048	0.000124849	0.00725204
SGCD	48800	1181	3	54744	15456	77400	19	5	576	0	581	92856	0.000124956	0.00725204
CTNND2	15425	1060	-13	208320	62544	336960	78	32	586	0	618	399504	0.000125876	0.00726923
POU6F2	180662	897	4	116184	36168	108000	40	15	329	0	344	144168	0.000126023	0.00726923
MAP4K5	603138	207	43	153672	37920	114336	104	17	188	0	205	152256	0.000128511	0.00739018
IGF1R	203046	470	-27	237072	64320	277056	85	39	497	0	536	341376	0.000131868	0.00756019
DOC2A	NaN	NaN	NaN	68928	20568	66024	45	18	97	0	115	86592	0.000136763	0.00781705
THADA	428893	408	38	341688	91032	301608	95	21	512	0	533	392640	0.000138015	0.0078648
BMPR2	369483	417	30	178080	49800	163296	38	8	303	0	311	213096	0.000142216	0.00807975
SPON1	414198	644	-10	141336	37440	130824	8	0	378	0	378	168264	0.000145288	0.00822951
SLC25A33	749351	268	33	54960	16320	121176	34	2	111	3	346	449952	0.000147905	0.00835265
PCNXL2	146659	581	-1	367368	103944	344808	154	62	449	0	511	448752	0.000149741	0.00843107
PBX1	61567	624	-24	75048	20352	111024	42	15	415	0	430	131376	0.000156748	0.00879936
ZMYM4	916800	406	19	273576	69504	438192	126	35	241	2	347	664296	0.000162802	0.00911208
SYT14	223343	547	-5	108960	27696	91296	47	7	303	0	310	118992	0.000172011	0.00959902
DYNC2H1	134215	883	-19	762120	195552	510192	312	79	530	0	609	705744	0.000174174	0.00969105
CNKSR1	896535	217	30	123240	36888	201672	91	17	102	1	218	418104	0.00018122	0.0100534
MTA3	343875	378	27	91992	23352	94824	52	22	326	0	348	118176	0.000186772	0.010331
CASZ1	809310	433	27	297000	88488	178560	185	76	241	0	317	267048	0.000188437	0.0103927
CASP5	45234	626	-20	79296	20208	116208	38	7	45	1	116	276144	0.000195051	0.0107261
FAM69A	609398	372	13	74832	19128	34848	30	8	183	0	191	53976	0.00020121	0.0110326
TMEM56	228305	452	-8	46704	12048	82296	26	7	102	0	109	94344	0.000209963	0.0114792
ATP10A	104149	1350	-49	253224	76536	232704	121	65	278	0	343	309240	0.000217139	0.0118372
MRPS15	581032	347	31	45576	12312	157104	31	11	27	0	38	169416	0.000218205	0.0118611
STAC3	2162032	238	58	65736	16200	170424	49	25	48	1	100	238512	0.000219183	0.0118621
ACCSL	389604	680	1	100056	26880	214416	39	19	46	1	94	368160	0.000219482	0.0118621
SLCO3A1	70107	867	-8	124704	37584	135144	49	31	369	0	400	172728	0.000222736	0.0120035
TBC1D4	196931	480	17	224880	61464	246240	80	36	321	0	357	307704	0.000231511	0.0124409
ADAM29	49942	889	-36	140592	36744	20952	44	34	132	1	346	133296	0.000233004	0.0124856
FILIP1L	267848	573	10	197040	51288	87480	45	16	197	0	213	138768	0.000235955	0.0126079
KIF1B	712477	306	25	398064	104784	693360	136	51	592	2	821	1000536	0.000239368	0.0127541
LPHN3	11170	1494	-18	253632	70224	306936	81	27	607	0	634	377160	0.000245075	0.0130214
ZNF280D	229613	626	9	180408	44088	185616	79	11	362	0	373	229704	0.000248004	0.01314
POLR3GL	NaN	NaN	NaN	39264	10056	102096	37	5	57	1	114	218352	0.000251111	0.0132674
RFWD2	66809	929	-3	130176	33408	324864	52	19	370	0	389	358272	0.000259944	0.0136957
MEF2A	197556	416	12	95568	26544	101592	38	17	244	0	261	128136	0.000265227	0.0139351
ZNF695	385851	535	-5	91152	21168	51624	57	23	156	0	179	72792	0.000268407	0.0140631
PFDN2	689033	250	23	27264	7584	141912	25	2	43	0	45	149496	0.000271589	0.0141903
C12orf4	283278	908	27	98928	24264	180144	53	15	64	4	231	617232	0.000273615	0.0142567
HIVEP2	248800	596	25	411912	118080	91872	90	30	175	0	205	209952	0.000278675	0.0144803
SERINC4	784327	286	37	48480	13512	139032	54	11	16	0	27	152544	0.000283928	0.0147128
CHN1	389626	701	12	82176	20640	86544	27	6	214	0	220	107184	0.000294165	0.0151633
USP21	728669	234	37	94896	30816	259128	54	11	27	0	38	289944	0.000294231	0.0151633
SMG6	1171119	368	30	242808	69240	291600	107	30	434	0	464	360840	0.000307563	0.0158072
AGAP1	134111	614	3	147624	42600	275256	66	25	595	0	620	317856	0.000313066	0.0160463
NLGN4X	13333	NaN	-22	138168	39456	66096	27	16	207	0	223	105552	0.000315293	0.0161167
RALGAPA1	258743	457	12	365832	96552	531792	70	19	401	0	420	628344	0.000332537	0.0169522
SYNE2	525935	430	41	1226760	301872	1492272	373	122	894	0	1016	1794144	0.000333836	0.0169558
CYB5R1	421206	389	30	52608	15936	116640	37	12	59	1	129	259320	0.000334406	0.0169558
EFCAB4B	241693	793	18	139560	37128	113976	72	29	226	0	255	151104	0.00034912	0.0176544
DVL1	1744013	273	28	114816	34296	75024	98	40	97	0	137	109320	0.000351018	0.0177029
TAGLN2	803074	403	7	34968	9384	122256	19	5	38	4	391	993264	0.000357015	0.0179574
MAGEL2	94496	904	-55	200736	69264	3384	50	18	58	0	76	72648	0.000358161	0.0179671
RGS6	101461	823	26	86304	20472	267480	67	10	637	0	647	287952	0.000362771	0.0181501
PIK3CD	533533	204	35	181080	50976	280728	88	45	264	0	309	331704	0.000381441	0.0190337
ADCY10	534611	238	13	287208	69984	531936	95	23	276	0	299	601920	0.000386922	0.0192563
LYSMD1	1562281	184	33	40104	12456	128736	20	4	13	0	17	141192	0.000392888	0.0195017
CASP1	45435	622	-19	71760	18456	474696	30	12	58	1	84	556104	0.000406911	0.0201061
ARID1A	975965	182	27	383952	115296	251496	185	75	164	1	452	713112	0.000407196	0.0201061
CREBBP	637890	242	39	417720	118608	446688	168	77	357	0	434	565296	0.000409952	0.0201893
PSME2	974559	220	41	44016	10992	195120	19	6	37	1	67	366600	0.000437998	0.0215144
OTUD7A	155907	445	13	154488	48768	105408	70	35	339	0	374	154176	0.000440127	0.0215628
TET2	188424	632	24	347640	94008	13608	79	25	101	1	220	196248	0.000442668	0.0216048
URB1	NaN	NaN	NaN	387720	114120	55728	116	49	91	0	140	169848	0.000443556	0.0216048
IL10RA	581910	576	49	97800	29136	79848	36	15	151	0	166	108984	0.00044442	0.0216048
GSTM3	927739	201	22	41208	9624	83880	34	7	33	0	40	93504	0.000456021	0.0221117
CDH4	437973	867	-61	156504	46032	200808	69	33	568	0	601	246840	0.0004659	0.0224947
SMARCD1	1003045	211	56	89496	25416	174456	55	18	36	0	54	199872	0.000466303	0.0224947
POLR3C	NaN	NaN	NaN	94272	25464	218016	60	15	53	0	68	243480	0.000467689	0.022504
TTLL10	2356409	196	27	116928	34776	48024	88	23	191	0	214	82800	0.000471461	0.0226277
PDE4B	103928	596	-8	150288	39000	237672	60	14	573	0	587	276672	0.000474109	0.0226674
ADAMTSL1	313133	527	-18	301056	87960	338976	92	40	411	0	451	426936	0.000474692	0.0226674
TP73	249590	288	20	115776	28512	119448	64	31	139	0	170	147960	0.000477878	0.022762
ANGPTL7	NaN	NaN	NaN	60672	15432	72648	33	9	1	0	10	88080	0.00048091	0.0228039
CACNA1H	1275017	294	21	394056	124200	130752	206	91	144	2	291	315624	0.000481628	0.0228039
TNNT2	857879	209	26	58584	11904	252216	31	6	131	1	207	427176	0.000482386	0.0228039
FTO	215906	604	-13	88512	23088	125640	30	11	513	0	524	148728	0.000491276	0.0231661
HSPG2	481189	179	27	745848	230616	904104	417	163	660	1	871	1205376	0.000493823	0.0232021
GPATCH8	1121044	166	30	253752	73056	107712	59	28	208	0	236	180768	0.000494499	0.0232021
BEST4	574317	191	43	80208	24624	64944	51	16	36	3	373	705648	0.000505146	0.0236428
GBP3	316278	598	5	104544	27072	154584	43	15	49	0	64	181656	0.00051226	0.0238941
STON2	203328	364	-1	153240	43464	85464	52	14	213	0	227	128928	0.000513048	0.0238941
NFATC3	882378	152	43	193416	58152	197784	70	28	280	0	308	255936	0.00051501	0.0239264
NUDT4	416655	419	18	31800	8664	43560	14	3	48	2	373	377328	0.000538257	0.024945
RNPC3	NaN	NaN	NaN	25008	7320	9072	41	9	68	0	77	16392	0.000542403	0.0250755
LXN	196969	940	-12	40008	9600	83448	10	1	1	0	2	93048	0.000553741	0.0255371
KLHL1	4513	1341	-27	129216	35448	136584	32	17	359	0	376	172032	0.000561038	0.0257459
MICAL3	415161	288	11	383640	110712	284040	137	56	312	0	368	394752	0.000561831	0.0257459
FGGY	60575	728	4	101208	27816	187632	58	12	474	0	486	215448	0.000562363	0.0257459
KANK1	136434	548	16	229560	65856	173448	65	26	362	0	388	239304	0.000597187	0.0272659
HCFC1R1	1443513	234	49	23832	7488	102024	13	3	11	0	14	109512	0.000598456	0.0272659
VWA5B1	NaN	NaN	NaN	206952	61752	0	111	52	0	0	52	61752	0.000600228	0.0272807
PPM1H	298536	426	0	87336	26496	152424	66	22	330	0	352	178920	0.000607197	0.0275311
LTBP3	3945819	202	45	225648	63792	232992	126	54	177	1	351	465024	0.000618814	0.0279684
CCDC79	NaN	NaN	NaN	131040	31032	11232	52	9	96	0	105	42264	0.000619806	0.0279684
ZSWIM5	1015582	422	26	199200	60720	251136	97	40	387	0	427	311856	0.000626417	0.0281923
CARD17	NaN	NaN	NaN	19416	5424	94464	13	2	29	0	31	99888	0.000627758	0.0281923
IL20	467839	385	39	31176	8352	72576	23	6	21	0	27	80928	0.000629346	0.0281965
PARK2	8197	1243	-30	82536	21288	285480	20	5	1224	0	1229	306768	0.000648579	0.0289893
KCNT2	37679	1035	-24	201576	51720	308376	87	21	333	0	354	360096	0.000676912	0.0301337
EXOSC10	577167	408	34	157872	40704	388800	91	16	129	0	145	429504	0.000677377	0.0301337
KSR2	639801	685	-6	159720	45048	276192	103	44	561	0	605	321240	0.000683959	0.0303549
NFYC	552400	323	24	62928	16632	155592	40	10	199	0	209	172224	0.000702197	0.0310912
NDRG2	1005555	429	4	66144	18528	172872	55	14	88	0	102	191400	0.00070488	0.0311369
NUFIP1	685617	360	32	87816	22056	136368	49	9	70	1	201	427848	0.00072389	0.0318349
DLGAP2	99986	671	-37	166344	47640	54648	54	25	157	0	182	102288	0.000724057	0.0318349
CC2D1B	815523	448	26	148320	43848	302760	120	38	96	0	134	346608	0.00073619	0.0322931
PLD5	75320	854	-18	79128	19584	218880	57	12	503	0	515	238464	0.000737948	0.032295
SSBP3	695802	369	25	70056	18864	189504	61	17	302	0	319	208368	0.000746	0.0325719
IQSEC3	241073	592	27	201216	63744	133776	89	47	136	1	503	547512	0.000756912	0.032972
MRPS11	212296	630	4	33384	10176	96768	27	4	26	0	30	106944	0.000765229	0.0332575
BRCA2	221300	462	44	594336	151656	331344	160	38	210	0	248	483000	0.000770961	0.0334296
RIN3	447158	623	42	164328	51240	131688	74	28	288	0	316	182928	0.000773313	0.0334546
PLCB1	85844	872	-34	223872	55632	440064	52	16	642	1	791	592536	0.00078831	0.0340122
CATSPER4	896535	217	30	82392	22296	157248	59	13	86	1	218	418104	0.000789808	0.0340122
NAP1L4	550048	221	38	69528	16008	233496	33	7	130	0	137	249504	0.000806686	0.03466
OS9	1245394	344	46	116544	31776	195264	69	15	90	0	105	227040	0.000826689	0.0354387
MTMR11	1115711	451	51	124656	35976	256824	77	21	50	0	71	292800	0.000841455	0.0359898
PRKAG1	1754222	212	60	59208	16104	185472	31	9	75	0	84	201576	0.000845272	0.0360713
EPHA10	445060	375	30	170616	54672	146016	82	48	145	0	193	200688	0.00085008	0.0361946
ING4	2816983	210	61	46080	10080	111168	32	5	54	1	133	271128	0.000854925	0.0363189
NUP107	486884	294	31	166008	41784	473544	83	19	166	0	185	515328	0.000858887	0.0364052
SNAPC5	507061	219	40	17736	4656	115920	13	2	16	0	18	120576	0.000861458	0.0364323
MYO9A	1084708	386	22	446280	116112	579096	149	59	349	1	427	716064	0.0008675	0.0366058
SRGAP1	320926	460	-13	191304	49464	307440	72	31	390	0	421	356904	0.00087226	0.0367245
ATAD3B	1714469	248	27	111312	33336	160848	42	21	118	1	286	410520	0.000879353	0.0369406
TRHDE	66026	995	-40	177744	48984	236592	70	24	353	0	377	285576	0.000889853	0.0372676
TNNI3	1036976	266	-1	36768	10608	122616	17	7	45	0	52	133224	0.000891088	0.0372676
OSBPL10	373732	604	7	130752	37656	204624	46	17	393	0	410	242280	0.000902446	0.0376591
EPB41	619053	227	30	153864	40248	270432	60	15	429	0	444	310680	0.00092363	0.0384581
PRDM11	145644	592	14	88464	24144	88992	36	14	278	0	292	113136	0.00092838	0.0385707
ACOT7	643590	176	26	79776	23256	115920	45	29	218	0	247	139176	0.000935552	0.0387832
PRB3	311837	673	-1	50592	17664	68040	50	22	19	3	112	215472	0.000940892	0.0388898
ADAMTS17	143599	755	-36	188496	54432	281880	80	36	449	0	485	336312	0.000942245	0.0388898
CD3G	963668	192	48	33264	8136	109728	11	5	39	0	44	117864	0.000946457	0.0389783
SAMD4A	653012	376	38	129240	37152	179352	49	17	320	0	337	216504	0.000960168	0.0394569
PPM1J	559669	325	27	84480	27552	91368	56	17	30	6	446	1090608	0.000983352	0.0403217
HERC1	706823	369	40	833256	239112	655344	313	108	334	0	442	894456	0.000992213	0.0405968
KIF2C	574317	191	43	129168	33408	294624	94	24	157	3	373	705648	0.000994882	0.0406179
VAV3	132139	554	-11	154920	37680	332064	86	25	470	0	495	369744	0.000999247	0.0406423
SPRYD3	1726226	177	38	77472	21240	154512	38	11	72	2	240	467712	0.000999789	0.0406423
PWP1	122461	805	19	90072	22536	198864	45	15	77	0	92	221400	0.0010048	0.0407581
FOXP2	42204	828	-13	136656	34632	242928	46	26	498	0	524	277560	0.00101953	0.041237
ZNF385D	10169	1033	-21	67296	20256	110952	19	6	620	0	626	131208	0.00102163	0.041237
ARFGAP2	1206881	273	24	92304	24912	257904	71	15	58	0	73	282816	0.00102316	0.041237
PTP4A2	1200691	128	37	30480	6960	69552	35	5	88	0	93	76512	0.00103144	0.0414821
UPK3B	882992	220	56	62664	13584	64152	17	2	282	0	284	77736	0.00104509	0.0419416
NMS	226558	642	9	29160	6984	141120	30	5	51	1	102	248088	0.00106403	0.0426108
DIAPH3	80757	890	22	214272	52848	288432	85	26	539	0	565	341280	0.00107655	0.043021
EXD3	1632320	208	30	149160	46464	97704	59	36	191	0	227	144168	0.00110275	0.0438891
JMJD8	1207790	194	33	48960	15408	91728	33	10	22	0	32	107136	0.00110293	0.0438891
CLCNKA	886121	197	43	118368	35712	230544	46	31	202	1	258	295896	0.00111999	0.0444744
ZBTB38	405071	178	40	203904	54576	16704	47	12	89	0	101	71280	0.00114506	0.0453743
TBC1D2B	435470	232	54	166488	45192	77256	73	19	151	0	170	122448	0.00115154	0.0455354
SLC37A2	428178	762	30	90480	25296	241272	72	18	103	0	121	266568	0.00116796	0.0460879
SRCIN1	1028227	232	33	196536	64392	101664	90	46	146	0	192	166056	0.00117227	0.0461616
CTNNA2	10595	1614	-24	145200	40416	312840	53	16	953	0	969	353256	0.00117489	0.0461681
MYOM3	817104	171	22	250464	70512	459288	168	76	188	0	264	529800	0.00117807	0.0461971
GPHN	262406	846	19	134328	38328	332928	44	28	683	0	711	371256	0.00118524	0.0463819
SBNO2	2398425	234	17	239376	72600	72432	107	62	142	0	204	145032	0.00119567	0.046693
FGD6	370367	544	32	251352	63504	368208	98	25	269	0	294	431712	0.00120577	0.0469902
HORMAD1	1611525	178	42	72336	17016	159768	40	10	73	0	83	176784	0.00123986	0.0481884
DHX9	673873	517	23	221808	60504	388872	109	22	90	0	112	449376	0.00124186	0.0481884
ZFPL1	3267059	207	46	52512	16680	134208	33	14	13	0	27	150888	0.00124418	0.0481884
OCA2	154909	1141	-61	144336	43512	346176	55	22	431	0	453	389688	0.00125641	0.0485624
ZMYND12	571804	519	24	65352	15720	146592	49	13	51	0	64	162312	0.0012629	0.0487134
EFCAB7	133143	401	7	112224	27528	159408	48	11	87	1	116	221496	0.00127801	0.0491958
PTH2	2173457	290	44	15960	6432	11592	11	3	7	3	214	462720	0.00128267	0.0492745
DYNC1LI2	804191	145	10	86184	23904	173592	71	21	82	0	103	197496	0.00130934	0.0501969
HDAC4	66632	584	22	186792	54768	317304	63	28	404	0	432	372072	0.00132535	0.0507074
DCTN2	1347795	303	44	70680	19968	187200	36	6	72	3	328	871992	0.0013332	0.0508442
DACH1	30451	1135	-22	119640	36384	181224	58	34	302	0	336	217608	0.00133432	0.0508442
CDC42BPA	290976	481	-2	304344	77256	537192	130	43	515	0	558	614448	0.00134738	0.0511766
MACROD2	37709	920	-12	83544	18336	373032	31	8	1502	0	1510	391368	0.00135007	0.0511766
FCGBP	1312608	522	29	898560	279360	277200	147	88	122	1	243	645336	0.00135118	0.0511766
ZNF609	841050	278	43	238200	69096	227016	99	38	356	0	394	296112	0.00136607	0.051637
CAP1	873408	387	23	83352	22920	163152	24	12	90	0	102	186072	0.00137191	0.051754
SPATA13	255006	569	36	216960	62256	155232	87	40	435	0	475	217488	0.00137834	0.0518927
VEGFB	1613996	257	65	35424	11376	105840	31	8	22	0	30	117216	0.00138406	0.0520041
KCNB2	110047	904	-11	153624	43944	67464	46	23	220	0	243	111408	0.00138976	0.0521148
IFFO2	NaN	NaN	NaN	88896	25296	2520	48	16	89	0	105	27816	0.00140713	0.0526613
VPS36	365031	318	37	69624	17856	155232	50	10	86	0	96	173088	0.00143797	0.0537087
MUC12	NaN	NaN	NaN	854880	300864	35712	164	70	133	1	255	442776	0.00144949	0.0540323
NR3C2	73880	914	-15	167424	47640	111240	37	11	308	0	319	158880	0.00145273	0.0540463
FLG	433645	548	21	677136	200832	34488	236	88	20	6	478	1109208	0.00145744	0.0541145
LDLRAD2	502881	181	28	45168	15096	95760	35	11	65	2	1180	1715448	0.00148026	0.0547663
MYL6	2878044	171	40	29760	7176	157968	15	3	43	1	172	570240	0.00148353	0.0547663
RAB34	1695792	208	40	59592	16512	112176	28	8	42	1	117	334656	0.0014837	0.0547663
SHROOM3	570950	418	17	330504	103728	214632	82	49	388	0	437	318360	0.00149996	0.0551893
CA14	1213150	197	38	59544	16344	146808	33	12	55	3	217	451944	0.00150101	0.0551893
OSGEP	464497	395	17	58224	17232	193392	44	7	46	1	71	318696	0.001516	0.0556318
RBM23	1177534	225	34	76728	22056	179928	49	19	65	0	84	201984	0.00155299	0.0568787
FLT1	198131	693	41	250128	65952	373104	76	21	323	0	344	439056	0.00159405	0.0582693
RECQL	518837	836	-23	116232	28200	160344	47	5	65	1	93	261168	0.00162836	0.0594084
PIBF1	258763	533	30	136080	32544	205776	57	5	285	0	290	238320	0.00163702	0.0596091
ATP8B4	278209	408	-21	211536	53928	331632	69	21	344	0	365	385560	0.00164268	0.0596451
NOC2L	1851188	467	3	130488	36840	179280	81	32	84	1	177	334560	0.00164434	0.0596451
PAN2	2869106	184	52	208776	57984	298440	98	31	46	4	218	948024	0.00164803	0.0596644
SKA3	447305	240	43	75264	19632	95112	38	7	67	6	443	720288	0.00166147	0.0600358
SACS	180800	625	14	780960	210624	90648	209	78	168	0	246	301272	0.00167172	0.0602908
MT1H	661565	143	26	11688	2424	100224	8	0	32	1	52	206784	0.00171135	0.0616022
SCNN1D	1744013	273	28	119760	36696	66600	87	31	62	2	379	472848	0.00172926	0.062108
BRMS1	1963418	182	55	52776	13392	128880	32	9	41	2	118	312480	0.00173199	0.062108
MAN1C1	693953	443	29	108528	30936	144648	69	24	224	0	248	175584	0.00174162	0.0623348
GLT8D1	1217701	272	47	65640	17304	153288	21	5	18	2	64	445008	0.00174763	0.0624315
CCDC58	475086	478	39	26520	6096	73800	17	2	52	2	300	476688	0.00175533	0.062588
ST5	519265	369	26	193992	57288	295776	121	33	393	0	426	353064	0.00176533	0.0627942
LTBP2	782985	242	42	314256	89376	395784	127	50	294	0	344	485160	0.00176777	0.0627942
PLEKHG5	644634	203	44	185088	55680	206136	93	48	162	0	210	261816	0.00177796	0.0630373
SRPR	385871	426	29	110472	31296	195192	63	16	16	0	32	226488	0.00178666	0.063227
KIAA1522	1339617	195	26	174456	63936	69552	87	47	120	0	167	133488	0.00179729	0.063484
C16orf70	1093307	150	47	76080	19608	252792	44	13	120	1	149	299592	0.00181385	0.0639492
OXR1	124540	888	-2	158976	42480	238824	49	13	436	0	449	281304	0.00182929	0.0643734
UGT1A9	320853	284	24	90720	25272	333360	15	4	1	0	5	358632	0.00184875	0.0649369
ATP8A2	331788	648	20	210480	56712	483552	103	42	798	0	840	540264	0.00187481	0.0656853
CHSY1	409968	290	26	135672	38352	28944	41	19	106	0	125	67296	0.00187702	0.0656853
ESYT1	2878044	171	40	191784	57696	347400	125	35	91	1	172	570240	0.00193828	0.0677036
ZNF292	222401	547	19	466176	124368	37872	96	34	128	0	162	162240	0.00194311	0.0677127
GRID2IP	NaN	NaN	NaN	203136	64704	504	81	32	84	0	116	65208	0.00194573	0.0677127
CLCNKB	886121	197	43	126336	38256	204264	60	21	132	1	178	272160	0.00196181	0.0681468
MPL	1088321	252	27	108528	32160	148608	48	18	74	0	92	180768	0.00199072	0.0689038
TIE1	1091212	264	30	193440	59064	259560	123	41	98	0	139	318624	0.00199091	0.0689038
PANK4	339388	228	38	133776	38736	217152	90	54	82	0	136	255888	0.00201365	0.0695633
FAM20C	195067	593	-4	46824	16032	8568	34	23	78	0	101	24600	0.00202097	0.0696884
AACS	894670	306	13	119040	31224	244368	81	25	141	1	216	368880	0.00203285	0.0699406
ERBB4	20702	1173	-5	230280	60384	416664	69	19	875	0	894	477048	0.0020357	0.0699406
UBE2Q1	1896659	403	41	74736	20232	207864	65	34	52	0	86	228096	0.00204516	0.0701379
EPHB2	568787	464	29	170160	47568	227448	78	44	324	1	473	349944	0.00205243	0.0702594
NEGR1	23816	1136	-23	61296	17256	152208	28	10	689	0	699	169464	0.00209623	0.0716289
KIF7	804572	319	27	225096	70392	122040	81	39	114	0	153	192432	0.00211346	0.0720869
SCGN	260299	630	23	50856	11856	182160	32	8	64	0	72	194016	0.00212303	0.072245
GDPD3	NaN	NaN	NaN	55920	15864	117072	40	12	50	1	114	239136	0.00212575	0.072245
DPY19L2	195841	681	-28	134568	35424	199728	42	11	144	0	155	235152	0.00213705	0.0724984
PIP4K2C	1347795	303	44	73968	20064	160128	40	9	24	0	33	180192	0.00216139	0.0731922
CNTN4	52413	1215	-22	179136	49032	295056	49	19	737	0	756	344088	0.00217579	0.0735478
MT1E	653985	187	28	11496	2472	58320	5	4	31	3	158	316632	0.00225673	0.0761176
DPYD	64696	807	-6	180768	50136	418536	59	20	722	0	742	468672	0.00225988	0.0761176
AHNAK	2746294	204	49	996456	284928	64872	306	128	173	0	301	349800	0.00226689	0.0762175
TMEM201	491496	268	31	111456	36864	54000	72	37	105	1	150	98208	0.00228868	0.076694
PCYT2	3798594	211	19	72168	19704	143208	38	22	26	1	64	228936	0.00228919	0.076694
IL18BP	747702	311	59	36480	9600	88200	34	3	35	3	366	839088	0.00231248	0.0772429
KCNH1	153525	862	-7	169104	47616	417960	70	33	492	0	525	465576	0.00231376	0.0772429
PDZRN3	82249	888	-7	181608	51600	148176	58	27	217	0	244	199776	0.00233738	0.0778935
SMG7	716427	385	25	219480	59808	353448	117	33	136	1	186	459168	0.00234477	0.0780017
MKL1	578345	228	55	154920	49848	188640	51	17	302	0	319	238488	0.00237614	0.0789062
WLS	331085	524	-20	102912	26256	305856	52	15	549	0	564	332112	0.00239672	0.0794499
TGFBR3	284037	252	1	147192	41160	231552	38	20	457	0	477	272712	0.00240499	0.0795841
REC8	974559	220	41	95184	28440	189576	54	27	50	0	77	218016	0.00241227	0.0796851
PFKFB2	434877	155	24	93552	24672	284112	58	20	99	0	119	308784	0.00246317	0.0811079
KRTAP5-11	586193	626	50	26952	7104	24696	45	11	3	0	14	31800	0.00246394	0.0811079
CDH15	1307930	254	38	135888	44040	59976	57	44	106	0	150	104016	0.00247724	0.0814036
ARID1B	143122	621	27	381768	109704	306936	103	49	479	0	528	416640	0.00249389	0.0818082
TMEM55B	464497	395	17	48624	14664	73152	24	4	18	2	93	406512	0.00250843	0.0821425
XKR6	125681	704	26	105816	33576	56664	27	10	242	0	252	90240	0.0025434	0.0831432
C1orf189	2028928	185	35	18936	4248	107856	11	3	22	0	25	112104	0.00258816	0.0843208
C12orf39	518837	836	-23	21120	5736	66888	12	4	19	0	23	72624	0.00258837	0.0843208
COL11A1	37620	742	-20	323184	97440	742392	159	38	410	0	448	839832	0.00261682	0.0851007
RLF	698659	303	25	331248	84552	94464	97	38	115	2	821	1000536	0.00262898	0.0852578
CALB2	402231	648	0	50904	10872	171216	38	12	89	0	101	182088	0.00263102	0.0852578
APBA2	161108	927	-21	130368	35088	138384	34	26	235	0	261	173472	0.00263521	0.0852578
LYST	438216	401	9	661488	174432	719208	200	59	425	0	484	893640	0.00266988	0.0862317
TIAM2	120675	362	27	292704	81840	342432	92	25	524	0	549	424272	0.00267506	0.0862513
NME3	1604603	288	36	28920	8952	44712	13	1	1	0	2	53664	0.00270054	0.0869242
WBSCR17	38269	1094	-34	102864	29400	167616	32	15	639	0	654	197016	0.00277284	0.0890995
CTSC	148974	526	-10	87888	23352	120528	27	9	120	2	607	673800	0.00278969	0.0894883
CELA2B	636573	188	34	47160	13464	146664	35	8	46	0	54	160128	0.00282921	0.0906018
MTOR	577167	416	32	443856	123360	951624	270	105	315	0	420	1074984	0.00284768	0.0909961
PCSK6	372683	406	-1	194760	54720	165168	105	38	352	0	390	219888	0.00285117	0.0909961
NAT10	769733	358	33	179496	50184	409320	120	41	86	1	172	615552	0.00288336	0.091868
FER1L5	906473	234	41	370488	96792	153936	15	0	287	0	287	250728	0.00290382	0.0923641
TNRC18	1893797	256	14	487440	161928	110880	155	72	249	0	321	272808	0.00292652	0.0929292
ARHGAP24	29589	739	13	137736	34848	134064	27	10	401	0	411	168912	0.00294372	0.0933184
ADAMTSL3	112410	888	-7	294576	79248	399168	122	30	441	2	648	657264	0.00296155	0.0937263
ACSF3	1277584	239	40	97080	30144	122400	63	29	279	0	308	152544	0.00298104	0.094185
TAF10	424523	491	17	36840	12048	68832	21	11	11	0	22	80880	0.00304076	0.0959111
WDR3	204177	596	-5	167232	44160	362160	77	30	56	0	86	406320	0.00306812	0.0966123
PHB2	2704950	211	47	51960	15144	128160	27	5	53	1	167	350160	0.00311133	0.09781
WDR64	172691	227	-16	192672	48528	234288	92	31	229	0	260	282816	0.00313601	0.0984216
COL4A1	429137	434	12	284592	90816	694656	116	43	397	1	577	999336	0.00318098	0.0996673
LUZP2	1913	1282	-32	62568	15552	138024	27	11	554	0	565	153576	0.00319397	0.0999084
FKBP11	1737773	214	55	37728	11448	67752	28	3	19	0	22	79200	0.00322813	0.10081
PRDM16	248448	632	16	218040	62544	182808	145	56	361	0	417	245352	0.00323831	0.100922
COL8A2	853740	282	27	109368	43128	18144	34	14	66	0	80	61272	0.00324243	0.100922
ADAMTS7	507164	413	46	282744	88272	162936	141	56	134	0	190	251208	0.00325351	0.1011
APPL2	233879	387	30	118752	30648	266256	54	13	136	1	241	472560	0.00328109	0.101748
NCKAP1L	643138	151	35	198936	53496	479448	115	44	121	0	165	532944	0.00328515	0.101748
POMT2	554839	418	37	129912	38064	204696	60	23	139	1	244	355032	0.00331238	0.102423
RYR3	140241	806	-13	855648	226296	954504	413	152	699	0	851	1180800	0.00332838	0.102749
ARHGEF11	958228	350	36	270408	78720	657936	171	55	205	0	260	736656	0.00333431	0.102764
SNX22	743794	251	43	34296	9480	112104	35	6	51	2	198	450528	0.00337149	0.103741
TMSB15B	439642	NaN	30	8688	1824	70488	6	2	19	1	35	107136	0.00341478	0.104902
B4GALT2	875223	214	39	63072	19224	151272	52	19	28	0	47	170496	0.0034477	0.105741
NHLRC3	150239	998	11	59976	16920	118728	30	9	23	2	82	412392	0.00352751	0.108013
NCAPD3	270385	601	14	263016	70560	478512	111	46	140	2	228	686136	0.00355326	0.108625
EXTL1	748547	221	31	112896	36216	118512	74	33	34	2	189	413928	0.00357505	0.109097
SCMH1	287585	346	25	121824	33624	212040	65	19	267	0	286	245664	0.00358028	0.109097
C16orf89	594046	302	6	82680	24312	74232	47	17	83	0	100	98544	0.00359077	0.109241
PEX14	819616	392	27	65448	18648	128664	33	14	237	0	251	147312	0.00360168	0.109396
USP5	2822601	232	32	150336	40968	337680	74	35	54	1	112	460776	0.00363719	0.110191
AGPAT1	2119974	392	28	48048	15024	151848	27	7	10	3	79	594768	0.00363954	0.110191
RIMS2	198819	1035	-8	244992	67200	600624	74	21	663	0	684	667824	0.00364868	0.110291
DCLK1	82515	1033	-14	126576	36000	257040	66	15	415	0	430	293040	0.00367459	0.110749
CPSF3L	1744013	273	28	105600	28968	168480	67	31	124	1	286	369552	0.00367557	0.110749
MEGF6	250204	251	15	270216	73224	209880	188	60	253	0	313	283104	0.00370046	0.111321
AJAP1	5695	921	4	67944	22488	84816	31	22	148	0	170	107304	0.00372139	0.111772
SPRR3	426723	748	28	28416	8592	14328	39	26	17	0	43	22920	0.00373549	0.112017
CBFA2T3	967879	252	41	110088	34344	76896	53	33	144	0	177	111240	0.00374699	0.112184
ANKRD12	434324	391	56	360552	88512	166176	90	28	180	0	208	254688	0.00376931	0.112671
CLEC6A	321790	564	13	38088	8712	132840	23	2	56	1	108	256560	0.00377523	0.112671
NTNG1	78332	877	-17	100920	27096	164520	39	13	346	0	359	191616	0.00381224	0.113596
SF3B2	3581017	208	47	156408	43320	272520	88	31	86	0	117	315840	0.00382023	0.113655
PTGER3	130184	907	-19	81696	25008	135504	26	9	245	0	254	160512	0.00385801	0.114598
HECTD3	939872	310	20	148080	44016	299952	102	36	53	1	150	540960	0.0038961	0.115547
ASAP3	1050777	159	29	159144	44688	262008	109	52	147	0	199	306696	0.00391361	0.115885
S100G	294904	NaN	28	14424	3432	33048	6	1	0	1	1	127920	0.00393152	0.116068
MYEF2	219744	588	-38	107496	26928	234576	56	9	57	1	94	401928	0.00393209	0.116068
SF3A3	445132	232	42	91560	21480	223560	63	17	120	0	137	245040	0.00395545	0.116575
MON2	299830	359	-1	297720	83160	417024	108	35	241	1	356	613608	0.00397021	0.116827
PTPRM	66398	696	-17	256752	69120	472248	97	17	660	0	677	541368	0.00398699	0.117138
TPR	271754	338	-19	417792	107376	689904	162	33	114	1	155	826824	0.00400738	0.117554
KDM2B	650760	244	46	235824	65424	308664	95	45	385	0	430	374088	0.00401481	0.117589
KCNAB3	1794630	337	33	70584	20640	198648	42	14	43	2	165	728160	0.00403281	0.117933
CPNE6	992350	355	19	97368	27768	189432	65	24	50	1	137	464904	0.00405296	0.118339
GABRB3	21132	1430	-54	86352	24384	97128	42	18	350	0	368	121512	0.00408831	0.119187
MYO16	108921	641	-19	321744	89592	419832	137	56	685	0	741	509424	0.00411531	0.119789
CHSY3	12401	1069	-8	149040	42264	63432	51	14	150	0	164	105696	0.00417011	0.121196
TMCO1	321853	406	-2	33504	9048	98712	28	4	233	0	237	107760	0.00420279	0.121959
STAT2	2869106	184	52	149880	40776	334368	81	24	66	4	218	948024	0.00423112	0.122592
FOXK1	436950	446	18	119016	41976	85392	37	16	206	0	222	127368	0.00425479	0.123071
ROBO1	72749	790	-19	289248	81264	303480	103	40	782	0	822	384744	0.00426647	0.123071
PRR11	834161	507	4	62544	18024	300744	28	4	116	0	120	318768	0.00426724	0.123071
AKAP13	230754	454	17	487896	135336	603504	189	65	614	0	679	738840	0.00427953	0.123237
PSMB10	879834	158	50	46176	15312	67032	31	13	25	2	179	502320	0.00432308	0.124302
AMELX	NaN	NaN	NaN	36216	10008	121320	18	4	1	0	5	131328	0.0043365	0.124498
POLR2G	2405109	248	44	31200	8184	110232	22	4	54	3	380	723552	0.00435203	0.124754
OLFM2	1143339	469	-13	76944	22920	35640	32	16	172	0	188	58560	0.00438895	0.125621
EGFL8	2119974	392	28	51048	14760	116280	19	8	15	2	68	466920	0.00440855	0.125991
TMEM106A	1341175	172	25	45696	13128	147600	26	12	25	0	37	160728	0.00450266	0.128486
CCDC73	408431	441	4	194016	44160	216864	74	14	264	2	400	390336	0.00463068	0.131939
GALC	83365	976	-37	124296	33024	385128	50	11	281	3	348	497232	0.00464264	0.132081
PIWIL1	224466	621	-26	151800	40152	288144	81	26	62	2	376	1358376	0.00466933	0.13264
ATP13A2	678965	221	52	214104	66192	202536	146	52	231	0	283	268728	0.00472609	0.134034
NCOR2	1239461	472	37	427776	130440	404712	219	113	424	0	537	535152	0.00473263	0.134034
FUBP1	373296	256	1	113136	31800	233208	72	19	94	0	113	265008	0.00474913	0.1343
SETD8	1167786	177	45	61560	16848	76680	108	46	83	1	234	184176	0.00476417	0.134429
CELF3	1210719	255	29	82272	22272	141264	57	23	69	1	156	292896	0.00477065	0.134429
PTPRT	17956	1018	-72	253248	71256	490968	103	41	785	0	826	562224	0.00477959	0.134429
EIF3K	1496245	363	27	39888	9576	144648	19	4	54	1	169	475536	0.0047822	0.134429
RPGRIP1	722324	263	39	225360	59400	189864	65	33	176	0	209	249264	0.00482622	0.135464
DSCAML1	413931	624	44	358536	107448	400464	180	87	416	0	503	507912	0.00483656	0.135524
SERF2	784327	286	37	11376	2304	76104	20	3	19	0	22	78408	0.00484271	0.135524
MAP4K2	2261775	230	61	144576	41832	246960	116	27	94	5	928	2206848	0.00486165	0.135852
SBF2	530606	482	12	324120	86712	637704	114	26	818	0	844	724416	0.00486962	0.135874
UEVLD	630607	341	24	83376	21888	151992	49	9	127	0	136	173880	0.00488307	0.136048
MYO1D	502828	818	5	177432	46272	278712	78	23	446	0	469	324984	0.00493081	0.137176
TRPM1	277407	497	28	279288	74664	429192	94	36	344	0	380	503856	0.00495135	0.137544
DHX38	414449	479	9	213984	58752	287352	146	55	67	1	161	433128	0.00497118	0.13778
RPL36A	374364	NaN	37	19824	4728	77112	16	5	8	4	151	675744	0.00497446	0.13778
MECR	390697	395	22	64296	19224	148896	51	20	95	0	115	168120	0.00503479	0.139247
NUMB	567659	180	41	111096	32616	137376	36	11	310	0	321	169992	0.00507024	0.140022
MAPT	369065	469	19	131208	40656	157608	53	22	290	0	312	198264	0.0050832	0.140175
TMEM54	1019374	232	15	37248	12360	49320	31	17	25	3	296	402744	0.00510904	0.140681
PARVA	447343	318	-4	66048	18120	109872	50	11	261	0	272	127992	0.00514563	0.141482
TNRC6C	620383	217	26	292440	86424	147672	78	50	136	0	186	234096	0.00517616	0.142115
ATM	415837	582	16	542328	135840	769680	186	40	325	0	365	905520	0.00524145	0.143698
PLA2G4B	874211	259	40	135024	39504	256536	73	27	6	0	33	296040	0.00528001	0.144545
POLDIP2	1405196	214	10	64080	18432	115560	41	14	23	0	37	133992	0.0053107	0.145175
EXOC4	618702	965	12	170352	45792	288648	50	24	609	0	633	334440	0.00536734	0.146511
GH1	1446139	380	27	39024	9360	72720	14	7	32	4	139	336912	0.00545835	0.148779
SNRNP25	1005761	238	36	23520	6360	79416	23	7	46	1	77	144912	0.00547512	0.149021
NCAM1	68889	524	-1	161280	43848	258336	110	46	366	0	412	302184	0.00549563	0.149234
OXA1L	1153069	351	36	84288	25440	135360	49	17	26	0	43	160800	0.00549876	0.149234
FHAD1	NaN	NaN	NaN	251832	62016	0	113	51	0	0	51	62016	0.00552773	0.149805
EIF1AD	3854361	208	57	29976	7320	104040	23	5	30	1	51	195672	0.00553792	0.149865
OGFOD1	523951	285	13	97680	23208	199584	46	11	69	0	80	222792	0.00561894	0.15184
RPTN	486922	468	25	138528	31608	41760	414	96	11	0	107	73368	0.00564681	0.152375
PA2G4	2785610	165	39	71064	17712	194112	34	11	49	1	96	303624	0.00566864	0.152745
STOML2	945481	350	41	60864	18984	158256	23	4	14	0	18	177240	0.00571928	0.15389
MRPL9	1062482	255	29	47136	14280	96696	27	7	22	3	160	577008	0.00579363	0.155601
IPO13	875223	214	39	165432	48264	233640	107	34	68	4	270	802896	0.00579936	0.155601
ARL15	83263	721	5	36168	9408	20016	7	1	332	0	333	29424	0.00582063	0.15595
KRT10	836683	269	-10	98736	30072	107856	37	20	17	4	145	614880	0.00583783	0.156189
ZWILCH	530195	219	49	106728	26328	309456	45	13	108	0	121	335784	0.00584973	0.156231
STAT4	529053	318	19	134976	33360	351144	58	11	116	2	296	923880	0.00585596	0.156231
ANO6	313473	719	1	178152	45120	276696	67	28	279	0	307	321816	0.00588302	0.156731
FGD4	357808	378	-9	135216	34776	229968	54	7	473	0	480	264744	0.00589403	0.156803
TIMELESS	2793663	184	61	211464	57744	345312	152	43	108	1	246	678264	0.00593245	0.157603
GUCY1A2	63799	885	-21	124752	35592	257688	52	18	340	0	358	293280	0.00594319	0.157666
SKI	788773	262	30	120192	39144	38880	60	26	137	0	163	78024	0.00597682	0.158335
PRELID1	942017	227	53	38064	10608	119520	15	2	11	0	13	130128	0.00600543	0.158673
FBXL20	1467668	179	20	77352	21072	188712	33	6	274	0	280	209784	0.00600638	0.158673
GLS2	2793663	184	61	106248	28896	246312	59	15	80	0	95	275208	0.00605604	0.159761
CLIP1	885125	222	41	250416	64656	353016	97	31	305	0	336	417672	0.00607349	0.159997
CDCA8	445023	375	27	49872	13704	151488	38	10	76	1	136	244824	0.00614502	0.161656
PATE2	607531	493	3	20928	4704	56304	15	6	15	1	48	167280	0.00619314	0.162695
MRPL24	1649536	208	53	37728	10728	100800	23	5	14	0	19	111528	0.00621353	0.163003
RAB11FIP3	1422744	207	37	130056	38424	132120	55	29	226	0	255	170544	0.00632865	0.165793
UVRAG	520479	503	32	121392	33840	186912	39	9	405	0	414	220752	0.00635734	0.166314
KRTCAP3	1244404	179	39	39960	13968	209664	16	6	15	0	21	223632	0.00643877	0.168211
LRCH1	284604	798	49	140088	38544	249264	62	19	315	0	334	287808	0.00645984	0.168386
C22orf43	604420	399	31	43056	9792	193752	24	3	68	0	71	203544	0.00646333	0.168386
PARP6	1129780	260	47	112704	29640	320184	70	23	148	0	171	349824	0.00652633	0.169793
WDR5	307164	368	38	60696	15552	219816	36	10	64	2	191	599592	0.00658928	0.171172
ZBTB8OS	1441027	144	28	33264	7488	124920	25	1	88	3	418	619176	0.00659749	0.171172
MAP4	1023686	249	35	271392	81120	293616	66	25	405	0	430	374736	0.00665962	0.172546
CCNDBP1	843516	333	42	64032	16968	129312	26	4	36	0	40	146280	0.00666992	0.172576
ARHGEF7	405184	579	30	157200	42672	268416	93	38	276	0	314	311088	0.00671639	0.173541
ZNF646	1398193	247	40	304440	92064	17568	143	65	42	1	205	213384	0.00673606	0.173811
GUCY2C	339860	720	4	190848	48624	393984	92	30	147	0	177	442608	0.00674781	0.173876
PVRL4	689033	250	23	85344	27336	136584	45	12	82	2	223	432048	0.00676778	0.174152
STOX2	169045	458	-14	156168	44928	20376	42	21	128	0	149	65304	0.00678458	0.174347
ATP5I	639827	489	12	12864	3408	30960	7	1	5	1	39	148992	0.00683564	0.17542
SNX17	1245306	182	52	82416	23352	241200	33	12	35	1	95	474432	0.0069534	0.1782
TNFRSF8	517022	191	35	102432	30480	178128	71	21	170	0	191	208608	0.00700572	0.179297
PDE2A	741790	193	55	173448	45864	271368	98	33	274	0	307	317232	0.0070261	0.179575
COL6A5	202934	533	11	439296	117768	50616	152	33	137	0	170	168384	0.00707309	0.180414
C1orf63	613835	460	36	48408	15600	67320	19	5	55	0	60	82920	0.00709346	0.180414
E2F4	1109491	150	46	71352	20808	117864	29	13	27	1	125	347928	0.00711158	0.180414
EPYC	20238	574	-33	56064	15432	75384	40	8	48	0	56	90816	0.00711775	0.180414
SDK2	182941	571	-22	371472	110568	247464	173	92	397	0	489	358032	0.00711923	0.180414
DLC1	73786	559	-28	267072	73632	257256	91	38	448	0	486	330888	0.00711927	0.180414
PNPLA2	1799017	232	51	83952	27432	34560	44	21	78	0	99	61992	0.00712588	0.180414
FRY	221552	488	40	524904	143400	910656	183	47	560	0	607	1054056	0.0071663	0.181194
RUNX3	566264	443	27	72648	22680	42984	42	15	106	0	121	65664	0.00719426	0.181657
THOC6	1443513	234	49	60240	17376	133704	31	15	30	0	45	151080	0.00723231	0.182374
PCDHGA5	NaN	NaN	NaN	154056	49344	199224	43	8	0	0	8	248568	0.00725968	0.18282
SLC22A9	1061448	478	28	94896	27360	144216	44	11	62	0	73	171576	0.00727159	0.182843
ANGPTL3	NaN	NaN	NaN	81744	19704	83376	24	7	2	0	9	103080	0.00727999	0.182843
DCAF8	866729	355	27	104568	28056	206712	72	19	113	0	132	234768	0.00729871	0.183069
CALN1	17685	956	-29	46584	11736	71640	22	8	610	0	618	83376	0.00731967	0.18329
NPRL3	1005761	238	36	97944	28848	45792	64	26	119	0	145	74640	0.00732692	0.18329
TECPR2	1666122	191	37	242160	69240	256824	86	52	312	1	663	622008	0.00734647	0.183535
C11orf80	1534660	164	38	117864	33336	142056	53	14	167	0	181	175392	0.00738942	0.184364
MTF2	611888	391	16	105744	26592	174960	60	11	121	0	132	201552	0.00749726	0.186808
COPS3	910162	218	11	75912	18984	157176	32	20	120	2	273	348864	0.00756225	0.187904
C17orf66	620019	235	8	100872	26496	257832	57	9	55	0	64	284328	0.00756938	0.187904
GON4L	2156898	179	33	393024	108384	518472	122	35	285	2	563	1052664	0.00757115	0.187904
FABP3	708176	262	29	23640	6312	61992	18	3	26	0	29	68304	0.00759097	0.188148
GLB1L2	270422	686	5	111888	30888	315072	60	37	100	0	137	345960	0.00763157	0.188907
MT1G	661565	143	26	11712	2400	101736	8	5	15	1	52	206784	0.00772871	0.19106
KCTD8	73476	1109	-10	78936	23736	16992	19	11	164	0	175	40728	0.00777071	0.191847
TXNDC12	665927	315	21	31416	7680	96768	23	6	78	0	84	104448	0.00781959	0.192693
ALPL	547986	297	42	91440	24840	147312	46	25	221	0	246	172152	0.0078254	0.192693
CD163L1	931883	567	13	251832	67848	325080	107	26	139	0	165	392928	0.00785029	0.193054
MUS81	3779084	287	42	93624	29928	131904	63	23	53	2	117	282960	0.00787754	0.193472
MYT1L	54881	901	-24	210024	51552	206496	71	33	361	0	394	258048	0.00791337	0.194099
SLC25A14	301928	NaN	28	57408	15600	159768	26	6	28	0	34	175368	0.00793964	0.19449
USP15	239150	456	-26	170760	40992	205704	60	10	213	0	223	246696	0.00803519	0.196576
FANCA	1234390	219	41	254424	72744	492696	100	30	395	0	425	565440	0.00807766	0.197358
SYCP3	344663	338	12	46608	9336	106344	28	3	40	0	43	115680	0.00809693	0.197574
SELP	294306	478	6	146160	38016	248616	64	19	85	2	158	483840	0.0081853	0.199472
APBB2	227095	394	39	132312	36168	187200	42	13	424	0	437	223368	0.00822146	0.200094
P4HA3	641945	201	37	93576	27744	194832	57	16	78	0	94	222576	0.00835496	0.202906
ADAM15	1696720	214	44	149448	43656	256752	89	35	70	1	211	593304	0.00837649	0.202906
CCRL2	243983	625	36	60096	17304	7488	30	3	14	2	175	369216	0.00838172	0.202906
GAPDH	2764720	179	42	58320	16560	75240	34	11	25	5	468	1205544	0.00839307	0.202906
UBE2J2	2050211	196	28	48336	13152	94680	26	12	80	0	92	107832	0.00840769	0.202906
PCDHGB4	662513	568	2	154032	47208	158976	43	13	0	2	51	780912	0.00840863	0.202906
PABPC4	978867	358	29	115296	31800	226944	58	24	80	0	104	258744	0.00841496	0.202906
FNDC3A	321392	424	47	210264	56712	386208	81	18	269	0	287	442920	0.00842303	0.202906
GNL2	445473	274	30	129120	33456	222192	66	20	71	1	134	402600	0.00850842	0.204629
SON	908921	375	68	417408	128640	152928	197	105	73	0	178	281568	0.00852554	0.204629
SCGB1D4	3058870	450	42	14760	4104	52200	10	2	17	2	72	170112	0.00853604	0.204629
HEMK1	583785	302	50	58896	17064	138672	28	7	18	0	25	155736	0.00855085	0.204629
XPOT	466767	402	-15	170760	44160	358920	76	19	91	0	110	403080	0.00855298	0.204629
ANKRD49	341083	589	-7	41472	10944	50256	17	2	12	0	14	61200	0.00855964	0.204629
PRX	1008676	202	34	237456	83880	43992	111	72	31	4	257	279888	0.00859208	0.204962
TRAFD1	730140	239	40	101856	27240	164304	60	13	85	0	98	191544	0.00859922	0.204962
PGD	712477	383	24	84960	23184	196128	64	26	106	1	149	265224	0.00860618	0.204962
REG3G	21996	1408	-29	31368	8088	86616	16	6	19	1	31	138744	0.00862497	0.20515
C12orf54	904892	390	11	24384	5568	138960	16	6	59	1	76	158832	0.00869286	0.206505
CUX1	554381	461	45	307776	88008	418824	118	61	656	0	717	506832	0.00870867	0.20662
SHROOM4	36907	NaN	11	253200	71952	73512	73	27	156	1	894	704064	0.00879073	0.208305
HS6ST1	406221	635	24	68448	20976	5184	31	14	75	0	89	26160	0.00881752	0.208442
RPS6KA1	901637	184	32	135864	39168	299520	103	45	165	0	210	338688	0.00881861	0.208442
GTSF1	642618	190	38	31656	6936	108216	21	1	47	0	48	115152	0.00889353	0.20995
FDPS	1574928	194	45	73272	20400	109656	33	18	38	4	350	799752	0.00895651	0.211172
FLG2	387153	671	6	396888	120360	39240	208	94	16	2	159	248952	0.00905603	0.213252
ALMS1	777501	590	22	704016	202608	338544	163	55	253	2	681	1162464	0.0091617	0.215471
MFAP1	788307	250	36	78168	19176	152712	42	11	46	0	57	171888	0.00927255	0.217807
PIK3C2G	24982	986	-31	257184	64080	265176	106	37	399	0	436	329256	0.00928623	0.217857
CCDC24	875223	214	39	52584	16248	73296	38	8	13	0	21	89544	0.00930628	0.218056
GTF2H3	871640	315	40	56664	13824	198936	23	3	77	1	167	392208	0.00933583	0.218477
SEMA6D	140187	583	-58	188688	51432	241992	84	31	406	0	437	293424	0.00938025	0.219244
INTS3	1687837	175	33	184440	49200	518256	97	40	158	0	198	567456	0.00941516	0.219788
KCNH5	68312	704	-32	172368	46584	136368	65	33	301	1	652	363336	0.00949477	0.22131
SERGEF	645462	595	17	79968	22344	100512	38	8	278	0	286	122856	0.00951049	0.22131
PDZD2	440207	557	6	473640	146424	538056	142	73	590	0	663	684480	0.00951557	0.22131
PRAMEF1	141239	571	18	80496	23112	64872	76	18	68	0	86	87984	0.00956207	0.222118
PCID2	759371	229	38	72840	17736	203688	46	16	64	0	80	221424	0.00962169	0.223228
PAFAH2	774988	221	31	68976	18792	142128	58	12	90	1	166	291432	0.00968892	0.224512
EIF3M	408431	613	7	67632	16536	202320	42	18	62	0	80	218856	0.00973705	0.225201
FHOD3	336896	728	61	247560	70536	293904	98	37	392	0	429	364440	0.00974256	0.225201
MAP7D1	800052	190	31	141816	44664	107352	87	37	116	0	153	152016	0.00978638	0.225937
MDM1	354120	575	16	134376	35976	162720	49	10	97	0	107	198696	0.00989771	0.228228
COL4A2	521715	478	32	289632	93912	567144	142	36	465	0	501	661056	0.00997265	0.229675
TCF20	1257937	305	43	329880	96288	70056	112	36	180	0	216	166344	0.0100029	0.230063
COL2A1	374433	246	47	252288	84384	573840	149	39	300	0	339	658224	0.0100139	0.230063
RCBTB2	387005	404	41	96192	26496	180360	59	19	73	0	92	206856	0.0100908	0.231548
IGSF9	807549	310	10	194688	65664	233640	114	37	47	0	84	299304	0.010175	0.233197
PSMB2	1113527	325	34	35448	9624	93384	21	3	72	0	75	103008	0.0101915	0.233292
ACAN	561599	560	-1	413592	138000	125640	159	65	120	0	185	263640	0.0102187	0.233631
ATF7IP	339265	882	12	215160	63408	182448	82	24	210	0	234	245856	0.0102478	0.234013
TMEM167A	230539	717	8	13320	3312	82224	16	1	37	0	38	85536	0.0102678	0.234185
CSAD	1729009	191	55	90480	26376	170280	65	15	127	0	142	196656	0.0102912	0.234435
BCL9L	1488276	175	54	247104	78912	72504	104	30	75	0	105	151416	0.0103426	0.235323
HEG1	367509	177	50	230688	72576	98136	54	21	136	2	326	321360	0.0103747	0.235768
KCNA6	277089	903	16	86496	27984	11952	39	23	72	0	95	39936	0.0103885	0.235796
MACROD1	1324858	278	53	56280	17016	59976	38	14	199	0	213	76992	0.0104009	0.235796
RAB6A	549152	224	37	44016	11064	120240	25	8	193	0	201	131304	0.0104685	0.237044
FNDC5	1019374	232	15	28536	7392	63216	24	6	38	3	296	402744	0.0105559	0.238226
AFF3	353071	868	12	216936	60120	359208	71	28	478	0	506	419328	0.0105567	0.238226
CLLU1OS	168575	582	19	18168	4872	62712	8	4	11	3	127	660696	0.0105586	0.238226
AHCYL1	660515	373	29	94512	24792	236088	59	16	69	0	85	260880	0.0105814	0.238295
DTNB	367255	356	44	112320	29016	161712	44	11	352	0	363	190728	0.010587	0.238295
SEC14L5	635794	302	9	120120	34752	83952	74	23	156	0	179	118704	0.0106079	0.238372
ALKBH6	980636	320	19	45816	13728	107568	26	11	24	1	95	287736	0.0106157	0.238372
CRTC2	2028800	222	34	116064	37728	161856	69	30	58	3	317	720744	0.0106326	0.238469
FAM76A	735205	210	35	61440	15168	167328	31	12	116	0	128	182496	0.0107044	0.239793
AVEN	409752	499	0	61440	18552	62352	20	12	205	0	217	80904	0.0107353	0.2402
LRP5	830388	241	53	274992	80544	241416	150	64	301	0	365	321960	0.0108217	0.241847
TRAPPC1	1794630	337	33	25368	7176	100728	16	6	15	2	165	728160	0.0108505	0.242203
CMAS	605789	955	-13	75264	20856	103464	28	8	42	1	367	760296	0.0109686	0.244042
TTC13	407409	595	14	152016	40440	338472	78	23	177	0	200	378912	0.010982	0.244042
ATXN7L3	930750	175	41	64416	15576	184464	28	11	34	0	45	200040	0.0109827	0.244042
FCRL1	113186	829	26	79008	21504	173880	34	8	65	1	148	422712	0.0110422	0.244042
ALDOC	1651143	225	31	62448	18696	173592	27	6	9	0	15	192288	0.0110425	0.244042
GLB1L	694442	193	44	113808	32280	251784	39	9	23	0	32	284064	0.0110483	0.244042
FUT9	76115	1328	-21	62064	15984	17928	18	7	122	0	129	33912	0.0110607	0.244042
DPP10	7721	1178	-22	153648	38016	359928	54	18	849	0	867	397944	0.0110619	0.244042
NME5	1044706	377	41	37872	9576	103320	14	1	51	1	93	243600	0.0110808	0.244042
PRPF19	794900	522	47	88440	24960	136800	52	11	72	1	112	227880	0.0110883	0.244042
FAM63B	524797	311	28	106896	29760	104760	54	17	170	0	187	134520	0.0110949	0.244042
PKNOX2	412479	731	16	82560	22488	131976	43	18	275	0	293	154464	0.0110991	0.244042
PSD3	129089	682	-9	183600	49608	287784	55	13	565	0	578	337392	0.011122	0.244042
CASP9	636573	188	34	71568	20952	97776	41	14	101	0	115	118728	0.0111361	0.244042
SLC5A8	261778	828	-15	105600	30408	180936	58	15	84	1	107	240888	0.01114	0.244042
ZNF778	1307930	254	38	125064	33768	45936	45	17	150	0	167	79704	0.0111548	0.244042
C15orf48	214586	299	16	15480	3816	54432	13	0	37	0	37	58248	0.011184	0.244042
RBM26	161846	521	30	171144	46656	244152	82	8	164	0	172	290808	0.0111875	0.244042
BACH2	294466	601	13	142248	40776	99648	45	21	297	0	318	140424	0.0111887	0.244042
ZNF433	975609	728	-8	117528	28920	26928	64	43	76	0	119	55848	0.0111916	0.244042
INSR	558979	505	21	237912	66864	253872	76	26	386	0	412	320736	0.0114433	0.2486
IFLTD1	200328	517	1	77568	20064	102744	39	9	253	0	262	122808	0.0114496	0.2486
ARNT	1787393	188	33	138456	38232	313632	83	20	183	2	252	431784	0.011451	0.2486
ADAMTSL4	1475649	152	31	183552	58944	182088	99	31	114	1	196	319056	0.0114533	0.2486
LTBR	2686552	198	48	74712	22056	113976	42	14	50	2	225	423624	0.0114991	0.249294
COX7B	549293	NaN	19	14496	3720	35712	10	1	11	1	169	539376	0.0115118	0.249294
FNDC7	743461	225	9	125976	36024	136512	43	19	51	3	197	455616	0.0115367	0.249476
BAGE2	NaN	NaN	NaN	20376	5832	258984	32	0	2919	0	2919	264816	0.0115466	0.249476
C1orf192	751212	293	30	30696	9048	90936	16	1	16	0	17	99984	0.0115782	0.249872
ATP6V1D	484235	291	32	44208	11664	134784	29	5	58	0	63	146448	0.0116074	0.250216
TNRC6B	502506	484	34	321264	90072	254736	103	31	355	0	386	344808	0.0116936	0.251787
AEBP2	152349	339	-21	90144	24336	157896	32	15	436	0	451	182232	0.0117138	0.251935
IFNG	268405	717	-2	30048	6888	31680	17	4	15	5	759	1485096	0.0117315	0.252027
ZFP91	284768	644	2	98832	27384	143496	52	11	75	3	165	311832	0.0117482	0.252098
TARBP2	1590803	191	55	62256	19320	114120	34	15	27	0	42	133440	0.011817	0.253287
CHST11	1030269	419	34	60432	16392	83016	36	9	423	0	432	99408	0.0118356	0.253398
CARNS1	1269888	177	51	153480	54528	12672	74	30	35	0	65	67200	0.0118847	0.254161
C16orf72	401555	253	7	46968	13512	40464	25	5	79	0	84	53976	0.0119215	0.254659
CSF3R	581032	347	31	160848	37944	184824	79	18	98	0	116	222768	0.0119793	0.255383
PPP1R11	1820240	496	30	21576	6432	63072	11	2	6	0	8	69504	0.0119825	0.255383
TPCN1	429315	206	36	157008	43080	416736	112	32	173	1	272	584856	0.0120205	0.255904
DIP2B	736380	262	49	270936	80352	582696	151	49	481	0	530	663048	0.0121103	0.257524
KCTD2	1111289	171	31	44856	13752	80784	22	9	30	3	156	376656	0.0122342	0.259867
FARP1	494775	574	35	196440	52896	401184	103	47	450	0	497	454080	0.0123081	0.261143
STIL	321135	366	6	223536	59496	186840	58	18	153	0	171	246336	0.0124061	0.262927
RALYL	28254	1435	-22	54096	14088	73440	17	6	484	0	490	87528	0.0124325	0.26319
SLC6A9	875223	214	39	122664	36384	199440	73	37	87	1	186	377736	0.0124934	0.264182
TMTC1	99753	510	-15	135144	37152	261504	70	35	371	1	664	512760	0.0125325	0.264711
PTGES3	2757565	164	43	30768	6024	110736	16	3	89	0	92	116760	0.0126313	0.2665
PPIAL4A	NaN	NaN	NaN	84960	22824	9358128	2	0	4	0	4	9380952	0.0127251	0.268179
KAT5	4131934	202	53	94344	27264	125856	61	13	36	2	138	365016	0.0128384	0.270265
TMX3	70753	920	-24	82848	19752	169704	45	3	77	1	190	439200	0.0128697	0.270622
SELENBP1	1322568	174	42	82248	23232	186264	54	22	52	1	107	343968	0.0129109	0.271188
TNNI3K	87070	1135	-16	169752	43728	400104	39	7	289	1	330	506592	0.0129412	0.27152
PADI4	457546	210	34	115896	31992	163800	76	39	174	0	213	195792	0.0129795	0.271861
F5	294416	415	11	385704	101808	361944	189	67	163	0	230	463752	0.0129862	0.271861
ADPRHL2	853740	282	27	61512	18696	99576	37	13	8	0	21	118272	0.0130592	0.272866
TSPAN32	990037	630	25	55248	16680	32544	31	15	96	0	111	49224	0.0130632	0.272866
GRIK3	361850	626	30	158232	44808	190224	86	45	207	0	252	235032	0.0130887	0.273096
RGS8	650082	702	23	37008	9648	136008	22	4	57	0	61	145656	0.0131055	0.273145
GPR176	731008	387	17	85584	26448	28008	50	14	143	0	157	54456	0.0133026	0.276946
KIAA0513	517155	273	32	73392	18768	138096	58	16	167	0	183	156864	0.0134746	0.280219
ENO2	2704950	211	47	75600	21528	199944	36	15	58	0	73	221472	0.0134955	0.280343
HINFP	1324478	195	58	91392	23088	105984	64	15	50	3	370	734880	0.0136336	0.282901
MTHFR	530804	196	39	113400	31680	184176	54	22	98	1	280	509304	0.0136526	0.282983
WDR77	397926	461	18	59688	17136	136224	24	10	51	1	120	363960	0.0136865	0.283375
PCDHGB2	662513	568	2	154440	48528	200592	30	5	0	0	5	249120	0.0137046	0.283423
CADPS	76552	1010	3	242352	63720	430992	80	30	416	1	499	545592	0.0137189	0.283423
TDRKH	1062482	255	29	98088	27048	196272	53	17	54	2	121	391584	0.0138441	0.285697
CHD5	620866	240	30	344544	89688	432576	216	110	187	0	297	522264	0.0138911	0.286077
BAI3	11277	1175	-22	268512	69096	398880	100	32	526	0	558	467976	0.0138928	0.286077
BANF1	3854361	208	57	15696	4320	79992	9	2	14	0	16	84312	0.014032	0.288628
DCDC1	84163	938	-25	62088	16608	111600	148	37	449	0	486	128208	0.0140659	0.289011
ABTB2	769733	368	32	144576	41472	194544	88	45	323	0	368	236016	0.0142183	0.291571
PMCH	229712	552	12	29184	7536	44208	9	0	2	0	2	51744	0.0142215	0.291571
EZH1	1740597	177	36	134088	32952	315000	47	22	80	0	102	347952	0.0142741	0.292332
DRD4	1774224	236	57	66864	24864	8064	27	20	41	0	61	32928	0.0143209	0.292972
COG6	73269	761	11	117432	31752	194832	56	8	218	0	226	226584	0.0143387	0.293019
CASKIN1	2179404	224	39	235104	79824	109584	119	83	64	0	147	189408	0.0143729	0.293124
MAP3K6	884974	188	30	217632	68856	261864	127	55	73	0	128	330720	0.0143749	0.293124
CLEC1B	305376	565	19	41472	9792	92592	25	1	36	0	37	102384	0.0144674	0.294692
SUMF1	155099	172	10	64608	18840	130032	18	5	559	0	564	148872	0.014584	0.296747
ITPKB	508274	407	19	157608	48672	101016	66	34	148	0	182	149688	0.0146258	0.297276
SEMA4B	876945	154	52	141456	43296	105120	86	20	187	0	207	148416	0.0147277	0.298582
SSRP1	926574	191	-11	126192	31488	262080	71	29	30	0	59	293568	0.0147464	0.298582
SPEN	823686	169	28	608544	187128	234864	301	94	205	0	299	421992	0.0147512	0.298582
KCNN3	1958370	559	34	124920	36648	187776	70	39	266	0	305	224424	0.0147534	0.298582
DNAJC11	623016	259	34	98136	27288	272736	72	29	163	0	192	300024	0.0148199	0.299606
BCL2	207116	522	60	40848	13656	19440	16	6	178	0	184	33096	0.0148574	0.300043
EPHA8	407931	541	25	179400	54816	169920	113	54	115	1	177	236904	0.0149233	0.300909
EIF5	941484	175	37	77184	18720	182952	33	5	38	0	43	201672	0.0149322	0.300909
C15orf39	840096	203	46	167328	59616	20088	78	42	23	0	65	79704	0.0149919	0.30179
RHEBL1	1770671	214	65	32976	8784	107568	39	5	49	0	54	116352	0.0150819	0.303044
UBL7	640438	204	54	65544	19632	139680	35	11	47	1	159	361344	0.0150863	0.303044
RNF31	974559	220	41	182784	54888	311040	87	36	63	0	99	365928	0.0151698	0.304397
HSPB9	2171374	206	37	26208	8496	51696	11	0	0	0	0	60192	0.0152682	0.305868
CCNT1	1705947	328	30	124488	34992	126504	53	12	77	0	89	161496	0.0152756	0.305868
TAC1	343278	854	-15	24240	5568	85032	14	3	24	2	77	218808	0.0153373	0.306779
TSC2	1722112	181	44	309024	93456	473976	188	72	242	0	314	567432	0.0154777	0.309258
VDAC3	535273	459	37	50664	13200	116064	22	0	33	3	113	375240	0.0155023	0.309422
IFI27L2	200295	605	47	22056	7392	45288	14	1	27	1	96	235968	0.0155401	0.309849
ST8SIA1	401092	910	-22	61416	16848	112824	28	11	442	0	453	129672	0.0155568	0.309854
SALL1	332955	935	-42	220848	66072	26784	72	61	34	0	95	92856	0.0155784	0.309958
GANAB	2560761	217	47	168240	47688	310608	98	28	96	0	124	358296	0.0157018	0.312084
PPT1	873408	387	23	54408	14208	154368	23	9	112	0	121	168576	0.0157279	0.312274
DNALI1	445473	274	30	48600	13680	133272	36	12	31	1	134	402600	0.0157646	0.312673
KRTDAP	827597	367	29	18336	4992	80136	7	5	29	0	34	85128	0.0157993	0.313032
P2RY12	51795	505	10	57696	16680	295416	13	6	4	0	10	312096	0.0158696	0.313791
MGP	341752	426	8	18816	4584	43704	18	3	23	1	86	173784	0.0158713	0.313791
SLC7A6OS	819579	281	46	53616	14784	69336	21	15	20	2	229	421920	0.0158875	0.313791
TIPRL	475438	391	16	50064	12288	80784	36	4	84	1	230	211416	0.0159281	0.314024
GABRA1	12179	927	-16	79488	21816	131256	28	5	47	1	67	188520	0.0159388	0.314024
NNAT	790368	549	52	14400	4464	43776	10	0	8	0	8	48240	0.0159612	0.314024
NOTCH2NL	NaN	NaN	NaN	41640	10704	77112	18	3	393	0	396	87816	0.0159659	0.314024
SETDB1	1688656	172	31	223536	61584	368424	112	41	119	5	500	1372008	0.0160081	0.314527
HS3ST3A1	116063	727	-76	66216	21984	7704	10	7	136	0	143	29688	0.0160468	0.314891
COL21A1	263671	483	-11	167016	48264	134280	54	14	347	0	361	182544	0.0160601	0.314891
IPO5	496805	532	2	198576	50256	298224	97	30	151	0	181	348480	0.0160997	0.31534
STX3	395993	494	8	55296	13824	124416	34	1	114	0	115	138240	0.0161167	0.315346
PDPR	1339196	137	19	153504	41472	179640	47	24	260	0	284	221112	0.0162435	0.317327
CHRNA7	199973	778	-9	87072	24312	70488	26	5	115	0	120	94800	0.0162516	0.317327
CDK2	2080397	229	31	51048	15264	114984	24	9	16	0	25	130248	0.0163886	0.31967
LRRC7	298237	695	-26	267456	71808	370440	131	39	526	0	565	442248	0.0164624	0.320689
UBR1	634287	366	32	314352	77040	607176	76	19	387	0	406	684216	0.0164748	0.320689
STK3	332778	550	25	88512	20640	127224	31	7	416	0	423	147864	0.0165596	0.322008
RSPH10B2	974099	506	41	312264	74952	1926648	6	0	13	0	13	2001600	0.0166153	0.322757
OR4C3	278638	642	-40	54360	16776	11376	97	40	123	0	163	28152	0.0166654	0.322857
PCNXL3	4038877	202	49	340320	109032	176328	180	81	86	0	167	285360	0.0166686	0.322857
KIAA0895L	1109491	150	46	78744	24936	113688	32	23	24	2	172	486552	0.0166718	0.322857
MED11	1272092	222	28	20232	5976	36216	16	4	17	1	131	214920	0.0167235	0.323526
PRKCB	513265	610	21	129384	31968	262224	73	18	489	0	507	294192	0.0167621	0.323942
ISPD	285724	921	-20	78480	21744	67752	22	3	289	0	292	89496	0.016835	0.325018
HNRNPA2B1	915230	445	43	63720	15912	168408	16	4	18	0	22	184320	0.016867	0.325301
CLK4	492630	675	17	87480	19944	136656	39	7	44	5	85	263448	0.0170581	0.328652
TAS1R1	628180	259	38	145464	37992	75456	67	33	54	0	87	113448	0.0171624	0.330323
C16orf92	NaN	NaN	NaN	24720	6024	32112	15	7	18	1	77	144336	0.0172079	0.330739
HAMP	767246	472	7	15120	4104	40752	10	1	19	0	20	44856	0.0172191	0.330739
CWF19L2	147499	853	-10	161040	37320	195192	49	21	187	0	208	232512	0.0172729	0.331437
ZDHHC20	383737	430	34	64224	15624	48456	32	7	176	0	183	64080	0.0173046	0.33151
MNS1	211810	681	12	91344	18384	136512	44	3	40	0	43	154896	0.0173119	0.33151
CYTH2	1418188	209	41	71112	18672	134064	37	14	34	2	95	290712	0.017384	0.332339
KDM1A	715760	153	29	151728	43464	271296	109	50	118	0	168	314760	0.0173988	0.332339
ERMAP	811934	327	28	81528	24168	152064	42	8	71	0	79	176232	0.0174081	0.332339
ARHGAP1	939971	176	44	77664	20832	184608	52	15	66	1	137	338520	0.0175524	0.334755
SRRM1	466068	348	27	151728	48360	193032	94	18	68	0	86	241392	0.0178193	0.3395
MAEL	264649	681	-11	77544	19728	160632	39	11	55	1	74	209904	0.0178494	0.3395
TJP1	194015	515	-46	300696	84864	373248	137	43	349	0	392	458112	0.0178608	0.3395
SOX5	29515	973	-7	133896	36024	277128	57	16	398	0	414	313152	0.0178732	0.3395
MPZL2	805791	211	41	37536	10560	84888	19	6	25	0	31	95448	0.0179588	0.340608
DOLPP1	1428394	206	30	41664	12120	109656	20	9	19	0	28	121776	0.0179676	0.340608
STX8	84658	634	-10	42216	10992	95256	19	3	409	0	412	106248	0.0179874	0.340641
USP24	447636	230	9	463080	122352	386136	232	55	255	0	310	508488	0.0180641	0.341749
DARS2	442819	385	11	113496	30648	256608	45	7	134	0	141	287256	0.0180877	0.341854
ZFYVE28	845507	271	40	161760	49056	108864	65	27	185	0	212	157920	0.0181842	0.343333
CUL4A	787509	214	46	136200	33576	221904	54	18	113	1	290	613344	0.0182203	0.343672
CYR61	296507	345	13	65616	18048	47664	34	9	14	1	97	369408	0.0184474	0.347606
CCDC85A	63834	739	-15	93912	27192	37512	28	14	144	0	158	64704	0.018506	0.348364
DGKA	2080397	229	31	131352	34248	345312	73	35	90	0	125	379560	0.0185291	0.348451
LY6G5B	2517236	193	20	34104	10104	107784	8	2	9	0	11	117888	0.0185705	0.348882
ZZZ3	491029	297	0	157512	40920	127872	68	17	138	0	155	168792	0.0186693	0.350389
TRPC4	72221	573	-19	169656	45552	111600	57	16	197	0	213	157152	0.0186975	0.350569
RRAS2	428878	363	-3	36768	9312	75168	27	3	143	0	146	84480	0.0187896	0.351947
USP28	169458	534	10	190128	49776	381816	101	20	173	0	193	431592	0.018832	0.35239
SPATA19	270077	622	-14	30264	7896	95472	20	4	26	1	38	132912	0.0189058	0.353421
MRPS18C	330595	378	40	26112	6360	120888	7	4	5	0	9	127248	0.0189705	0.354278
CYP3A7	1430454	438	42	88752	23640	211176	22	2	57	1	122	460080	0.0190085	0.354637
MAP2	109927	678	-9	325632	92256	178128	72	23	229	0	252	270384	0.0190497	0.355056
PPM1E	469298	448	11	129024	36000	113976	49	12	283	0	295	149976	0.0190933	0.355517
CECR2	424899	390	-46	245856	70872	173808	82	34	266	0	300	244680	0.0191346	0.355933
MNT	752972	271	28	94512	32856	40248	30	28	91	0	119	73104	0.0191957	0.356376
NPHP4	508577	370	13	242184	74400	233712	154	63	223	0	286	308112	0.0191961	0.356376
EVI5	488549	506	4	144552	35664	353016	76	14	392	0	406	388680	0.0193262	0.357995
PHACTR4	778726	182	29	124080	34968	277992	72	22	290	1	363	379752	0.0193501	0.357995
MMEL1	323457	335	30	138384	36864	236448	99	63	96	0	159	273312	0.0193544	0.357995
PGLYRP3	836876	556	24	59184	16704	121032	33	14	37	0	51	137736	0.019378	0.357995
THRAP3	742773	170	31	163416	45960	139104	61	12	164	0	176	185064	0.0193782	0.357995
AIM1L	1021101	217	22	107352	30528	266616	62	32	293	0	325	297144	0.0194236	0.358481
PRPF3	1301004	182	34	119616	32448	245160	48	11	191	0	202	277608	0.0194694	0.358975
SPINK13	72574	418	-9	17760	3912	68976	9	1	18	1	45	148848	0.0194889	0.358983
EIF3C	NaN	NaN	NaN	322704	83880	652320	7	1	2	0	3	736200	0.0196143	0.360941
IGDCC4	642731	280	45	208608	67080	201672	84	49	107	0	156	268752	0.0196473	0.361196
MTCH2	989876	214	28	54384	14736	165816	34	15	84	1	110	199248	0.0196713	0.361286
EGLN3	163649	564	0	41208	11784	87696	14	10	508	0	518	99480	0.0198653	0.364171
SSR4	2103463	NaN	30	30576	8736	63360	20	3	19	4	216	799656	0.0198671	0.364171
APOC3	421374	323	39	17616	4848	38736	11	3	21	2	270	498864	0.0199175	0.364675
MTFMT	697075	170	51	67416	19272	89712	47	9	61	1	86	138960	0.0199426	0.364675
WDR83	1975767	409	1	54912	16224	133920	20	12	11	0	23	150144	0.0199525	0.364675
RDX	137601	158	10	105096	24792	156888	49	11	205	0	216	181680	0.0200269	0.365681
PIGF	603816	252	35	42840	11952	67104	21	4	38	1	66	142464	0.0201584	0.367725
NOTCH2	429750	510	14	428112	115344	478080	181	49	361	0	410	593424	0.0203264	0.370431
TNFSF13	1957426	194	24	43320	12984	117360	17	4	5	0	9	130344	0.0204541	0.372399
LGALS12	887496	459	31	57984	17328	118224	39	14	63	1	142	263016	0.0205043	0.372954
VPS28	2043455	200	36	46776	11976	82656	17	3	15	0	18	94632	0.0205516	0.373453
UBR3	340876	631	32	333384	85584	263304	92	25	239	0	264	348888	0.0205814	0.373635
GSTA3	604568	455	8	39792	10104	122904	15	1	24	0	25	133008	0.0206415	0.374365
ARHGEF16	248448	483	21	121872	35520	107352	85	41	59	0	100	142872	0.0207661	0.376112
ITGA5	653663	190	42	181368	53928	344592	95	38	97	0	135	398520	0.0207828	0.376112
DNAJC6	269422	441	0	158688	43920	283392	91	31	186	0	217	327312	0.0208064	0.376112
CLSPN	1224684	303	25	238176	58320	348624	123	30	121	1	210	583992	0.0208176	0.376112
SPATS2	2172889	217	43	95688	25416	195912	35	6	317	0	323	221328	0.0209926	0.378912
YIPF3	1278255	230	56	59856	18264	158832	24	6	18	0	24	177096	0.0210173	0.378995
GPR97	712945	168	34	93744	28296	160056	53	30	75	2	330	683520	0.0211321	0.380552
ZNF385A	664708	190	45	64104	21648	68544	26	5	63	3	277	360624	0.021144	0.380552
CLK2	1574928	194	45	87936	23160	175104	49	9	78	4	350	799752	0.0212049	0.380861
VTN	1405196	214	10	84696	20928	84024	52	11	40	1	90	182856	0.0212071	0.380861
ATF7	1542915	154	52	84120	25968	106416	39	15	243	0	258	132384	0.0212218	0.380861
C14orf159	240206	471	35	106488	31320	170208	47	24	322	0	346	201528	0.0212818	0.381552
MADD	1231960	198	41	286632	79416	537912	146	43	162	2	503	1422192	0.0213007	0.381552
OR4A47	99957	835	-45	51792	15024	3816	34	6	5	2	128	344160	0.021398	0.382931
TRERF1	746644	342	44	203760	59400	198000	50	20	230	0	250	257400	0.021541	0.385125
MTA2	2695768	217	42	116160	33240	256464	62	15	61	0	76	289704	0.0216045	0.38558
FOXN4	438714	519	35	87600	26880	29736	63	20	86	0	106	56616	0.0216074	0.38558
STARD13	157153	583	41	199344	55752	225792	52	24	290	0	314	281544	0.0216756	0.386432
TNNI2	916434	481	33	34272	8352	89928	15	8	90	2	560	528720	0.021723	0.386911
SENP1	457498	255	30	114960	29040	279864	68	11	139	1	164	343728	0.0217948	0.387823
CLPB	755787	258	56	122352	35328	234864	67	15	200	1	398	515496	0.0218984	0.389301
TPCN2	729282	416	50	130968	38592	278136	106	38	124	1	227	464784	0.0219233	0.389375
EXPH5	369515	500	13	339048	92232	98280	118	42	126	1	264	327000	0.021986	0.38991
KLF12	32882	755	41	68616	20448	103968	28	7	456	0	463	124416	0.0219947	0.38991
ADAM10	506165	386	31	133200	32904	291744	46	3	304	2	333	354792	0.022051	0.390541
PLOD1	518604	207	41	127128	35448	280872	77	40	209	1	324	437016	0.022076	0.390616
ARHGAP15	57425	639	11	85560	21000	182448	26	7	418	0	425	203448	0.0221718	0.391944
JAK1	269434	396	-5	205248	51144	359568	84	27	193	1	228	440256	0.0222185	0.392201
OTOS	340416	482	28	15768	4248	29880	8	2	7	1	29	99864	0.0222279	0.392201
INPPL1	744547	182	58	214296	65424	259560	143	54	48	0	102	324984	0.0222558	0.392326
XIRP2	7405	1014	-18	700536	180312	148392	172	47	253	0	300	328704	0.0222815	0.392412
NELL2	79685	930	-19	160656	39360	256176	83	23	383	0	406	295536	0.0223095	0.392538
PRPF40B	2010227	265	53	153816	41592	313272	98	45	81	0	126	354864	0.0225503	0.396406
NUDC	1025094	188	34	59232	14784	97056	30	8	79	1	144	172152	0.0225747	0.396465
ABCC12	229669	628	-27	235584	66240	432360	119	36	97	1	221	826896	0.0227058	0.398397
MPRIP	783403	214	11	183384	50328	325368	77	37	314	0	351	375696	0.0228066	0.399793
OSBPL8	586978	492	3	159528	39336	278928	69	13	293	0	306	318264	0.0229739	0.402353
VPS33A	885125	222	47	103776	28632	207648	54	22	90	1	521	1204584	0.0230929	0.404004
PXDNL	62919	1068	-16	250776	71928	274320	80	20	355	0	375	346248	0.023111	0.404004
EP400	408569	269	27	528696	160848	706176	263	155	257	1	420	879192	0.0231752	0.404751
PCDHA6	896676	606	-12	157272	50160	231048	22	13	0	3	56	1098432	0.0233905	0.408133
SMG1	790295	125	37	635184	173664	436104	184	58	206	1	275	637824	0.0234443	0.408378
PDE1B	643658	392	33	98568	25992	232056	61	26	65	0	91	258048	0.0234698	0.408378
ZNF529	644122	889	-48	100032	22944	6336	49	8	68	0	76	29280	0.0234846	0.408378
OVGP1	397926	461	18	115632	34056	176544	70	14	45	1	120	363960	0.0234912	0.408378
GRIA4	86500	920	-22	172488	46392	215136	61	12	308	0	320	261528	0.0235727	0.409417
KIF23	307077	298	19	170472	43440	295488	79	22	79	0	101	338928	0.0236302	0.410039
RASAL1	518680	387	34	138360	41280	236088	93	37	90	1	184	401376	0.0238127	0.412826
ORM1	206775	425	4	35928	9144	64512	14	8	13	3	422	1263816	0.0238614	0.413291
ATXN3	356163	415	27	66696	14520	154368	34	13	167	1	246	216096	0.0239372	0.414223
TMCO5A	92801	921	-59	53136	12168	138960	22	5	72	0	77	151128	0.0242857	0.419736
PFDN6	1456953	262	30	23040	6480	152928	7	1	9	1	21	235584	0.0243003	0.419736
DIS3	257535	685	2	172968	45120	228600	76	11	54	0	65	273720	0.0244577	0.422069
MYO9B	945446	330	36	371232	106992	260568	161	65	276	0	341	367560	0.0246072	0.42426
ELMOD2	125708	752	7	54024	11784	98280	20	4	36	4	182	497592	0.0246742	0.425028
LUZP6	NaN	NaN	NaN	9768	2976	65592	4	1	0	0	1	68568	0.0247572	0.426068
NLRC5	804832	154	53	321480	95328	615384	196	66	281	1	376	778632	0.0250371	0.430492
FNDC4	1193266	306	39	40056	12432	132120	17	4	15	0	19	144552	0.0251176	0.431483
CRB1	212549	428	-23	243456	63624	212400	71	18	317	0	335	276024	0.0251438	0.43154
CTRL	879834	158	50	45240	13872	70848	27	9	19	3	195	642384	0.0251816	0.431796
MYBPC1	348152	448	6	212664	53736	468864	95	12	298	1	355	623136	0.025348	0.433906
KIF26A	655915	468	32	302616	108144	33696	118	66	54	0	120	141840	0.0253507	0.433906
YBX1	650376	461	21	56280	15936	77760	33	3	49	1	121	248352	0.0253838	0.434078
HEATR1	461836	603	0	375744	100248	608688	144	60	165	1	332	1121208	0.025421	0.434321
SNAPIN	1656449	183	40	23040	7560	56304	17	5	17	0	22	63864	0.0255564	0.43624
MFAP2	678965	221	52	33912	8136	64080	22	9	33	0	42	72216	0.0256218	0.436961
DDX52	585337	340	23	105984	27792	197352	49	9	60	0	69	225144	0.0256571	0.437167
TRPT1	1602391	278	57	44328	13416	63288	27	10	12	0	22	76704	0.0257689	0.438302
VPS13D	490718	340	28	757200	210696	1044288	355	131	417	1	628	1437360	0.0257702	0.438302
C1QTNF5	NaN	NaN	NaN	39768	13512	126720	18	6	15	0	21	140232	0.0258729	0.439652
CCDC69	916138	407	56	52776	13680	125064	35	4	83	1	179	315048	0.0259059	0.439816
TMEM99	836683	269	-10	42624	13320	124776	15	0	18	0	18	138096	0.0260186	0.441334
PPP1R12B	770535	377	32	184608	50832	470808	70	22	350	0	372	521640	0.0260583	0.44161
NOS1AP	372116	410	2	90000	25848	149400	42	14	371	0	385	175248	0.0261032	0.441973
SPOCD1	1213493	183	35	202968	64224	128736	116	44	83	2	210	332304	0.0262201	0.443555
MYO1E	773032	386	43	197928	49392	414648	64	25	399	0	424	464040	0.0263642	0.445593
ELMO3	1109491	150	46	133320	39480	169776	87	31	54	1	125	347928	0.0264044	0.445873
NDUFA7	778783	209	14	19560	6072	72144	15	2	29	3	105	256992	0.0264713	0.446602
F13B	220645	802	-30	117576	28728	145800	48	6	80	2	286	556080	0.0265248	0.447105
YRDC	445096	375	33	45960	15816	80640	28	7	16	1	36	154512	0.0265569	0.447129
LRP6	412583	408	15	279432	75528	453888	95	22	344	0	366	529416	0.0265736	0.447129
OSBPL5	513529	333	53	152064	44064	130968	93	46	140	1	372	368472	0.0268169	0.450821
C1orf168	39470	514	-6	130536	32400	260928	53	16	135	0	151	293328	0.0269313	0.451437
SLC27A3	1687837	175	33	120144	40488	177408	55	20	36	0	56	217896	0.0269398	0.451437
PSMC5	1446139	380	27	71376	19992	184896	21	8	12	0	20	204888	0.0269432	0.451437
UBA3	264082	443	20	83616	21648	197424	41	12	67	0	79	219072	0.0269493	0.451437
M6PR	299430	416	11	48504	13200	96120	39	7	20	0	27	109320	0.026995	0.451802
KCNAB2	593369	271	22	65928	17880	160776	55	23	188	0	211	178656	0.0273166	0.4564
ELOVL1	1088321	252	27	49512	12984	68832	31	13	28	0	41	81816	0.0273329	0.4564
ATP7B	353147	461	28	248304	74112	329472	72	26	184	0	210	403584	0.0273424	0.4564
TTC39A	526044	281	10	107016	27048	128736	95	27	208	0	235	155784	0.0273958	0.456668
NIT1	689033	250	23	65760	20208	178200	27	9	27	0	36	198408	0.0274069	0.456668
RAD52	473725	289	44	73776	19896	185256	37	9	133	2	771	1057752	0.0274605	0.457157
SAMD11	1851188	467	3	113040	38160	80280	71	21	40	1	177	334560	0.0274849	0.45716
ABCD4	652027	358	47	106536	29760	223344	71	28	74	0	102	253104	0.0275169	0.457289
HHAT	87459	754	1	90720	26064	162288	37	14	439	0	453	188352	0.0277495	0.460749
RELN	291011	954	7	607344	158664	887616	168	49	535	0	584	1046280	0.0278435	0.461904
ATG4A	201673	NaN	25	72336	17304	210312	29	7	48	1	71	329136	0.0280882	0.46544
MAST4	36320	621	7	448464	135744	336168	149	58	494	0	552	471912	0.028106	0.46544
HEATR6	972352	235	18	201840	59088	265104	85	24	44	0	68	324192	0.0281917	0.465829
TMEM106C	374433	246	47	43896	12336	115776	25	7	36	0	43	128112	0.0281927	0.465829
CLMN	207561	612	30	173472	46632	184464	62	18	202	0	220	231096	0.0282036	0.465829
ZNF91	410897	1524	-57	207288	51048	109296	127	57	118	1	250	240576	0.028246	0.466121
CABP2	1392213	215	53	38376	11232	59760	43	15	34	2	156	209928	0.0283657	0.467687
DPEP2	863919	158	54	82416	25656	121536	53	22	73	2	189	299568	0.0284505	0.468676
NRD1	707583	382	16	217632	55248	446688	93	35	163	0	198	501936	0.0284959	0.46886
CTR9	794670	261	20	208392	52104	332856	95	22	66	0	88	384960	0.0285114	0.46886
STRA13	3814891	211	28	11544	3288	58032	8	1	25	0	26	61320	0.0287477	0.472334
LGR6	674939	297	37	169608	54816	334944	95	39	225	0	264	389760	0.0288507	0.47285
NR1H3	1274054	198	38	77424	21936	147888	36	14	59	1	127	313944	0.0288622	0.47285
HMCN1	260400	509	-19	974928	272976	1584720	322	66	633	1	707	1887240	0.0288768	0.47285
AXIN1	1444992	205	40	146160	43128	112608	60	25	171	0	196	155736	0.0289032	0.47285
CALD1	390559	513	17	144192	35016	161784	49	10	244	0	254	196800	0.0289045	0.47285
CTSE	468286	400	32	75096	16056	146952	23	14	32	1	53	183432	0.0289673	0.473468
PTPRG	223467	890	7	253680	67008	489024	78	35	708	0	743	556032	0.0290029	0.473639
NPR1	1656449	183	40	180024	55416	269208	111	49	80	0	129	324624	0.0290996	0.474807
APH1A	1213150	197	38	45312	14520	70704	30	8	30	3	217	451944	0.0291309	0.474907
UTP20	261840	760	-5	490944	128400	855720	190	66	221	1	295	1013664	0.0291663	0.475073
LMOD1	743998	168	27	101880	28512	33624	28	27	100	0	127	62136	0.0293484	0.47728
CDK3	1639614	194	22	52776	15336	76032	16	14	12	1	53	243240	0.0293524	0.47728
SAA4	601955	371	17	23304	5856	55584	17	2	13	0	15	61440	0.0294073	0.477388
SIDT2	426428	228	46	146712	40560	335952	82	49	109	0	158	376512	0.0294096	0.477388
FTSJ3	1353057	346	20	148800	40128	255600	60	24	31	0	55	295728	0.0294841	0.478069
ABCC4	200377	596	30	233712	64728	390960	152	32	461	0	493	455688	0.0295023	0.478069
RAPGEF3	395089	320	14	160344	47160	278712	108	40	141	1	247	464448	0.0297579	0.48073
SLAMF7	1188881	618	29	58008	16440	117648	27	10	52	1	153	358392	0.0297686	0.48073
SSBP2	159943	864	23	65664	17136	163440	35	4	319	0	323	180576	0.0297774	0.48073
TMEM25	1359480	167	47	63624	20400	148752	35	13	39	0	52	169152	0.0297777	0.48073
API5	349378	924	-23	93024	24120	192816	29	8	75	0	83	216936	0.0297939	0.48073
LRP8	563155	310	23	167784	45624	225144	130	39	150	0	189	270768	0.0298456	0.481152
PTPN7	649164	297	34	68496	20208	120096	42	9	64	1	119	243960	0.0300364	0.483815
FKBP3	234268	565	11	40464	10008	126504	25	3	47	0	50	136512	0.030089	0.484248
MCRS1	2227486	224	53	83448	23976	172512	63	20	57	2	231	592632	0.0301459	0.48475
RAB1B	2133752	236	53	35400	9816	96192	21	13	24	1	52	147408	0.0301955	0.484851
EBNA1BP2	1068006	294	30	64560	16512	162144	33	11	46	0	57	178656	0.0302036	0.484851
AKR1B10	403585	319	21	56544	14520	162072	20	3	40	1	99	341088	0.0302399	0.485022
LAT	1148899	257	51	52704	15192	180792	34	9	66	0	75	195984	0.0302812	0.485271
ILF2	1656449	183	40	69024	19320	236232	38	11	56	0	67	255552	0.030351	0.485977
STAT6	2122802	172	52	146880	42336	244728	82	26	67	0	93	287064	0.0304686	0.487445
FAM101A	1197100	504	34	22968	6984	7056	9	5	373	0	378	14040	0.0305079	0.487449
KPNA6	1351816	218	27	94032	25848	215712	51	21	154	0	175	241560	0.0305205	0.487449
NF1	462449	396	26	500376	133728	862344	147	44	495	0	539	996072	0.0306068	0.488414
EPS8L3	933010	190	27	104232	29472	195048	79	20	88	0	108	224520	0.0306842	0.489235
NIP7	1202748	125	20	31320	8928	93024	18	3	17	0	20	101952	0.0308056	0.490756
CNTNAP4	11522	975	-26	229320	60984	216576	76	34	331	0	365	277560	0.0308979	0.491536
ATG2A	3218288	209	61	326352	103992	252216	199	100	149	0	249	356208	0.0309067	0.491536
LRRC8C	300032	514	7	136200	38040	36504	56	29	128	0	157	74544	0.0309477	0.491774
P2RX3	923815	191	-3	70752	18672	144432	58	12	66	0	78	163104	0.0310666	0.492299
NOX5	370981	394	26	136248	38424	249624	88	27	73	0	100	288048	0.0310745	0.492299
WDR93	880974	190	35	121464	31536	275184	73	21	111	0	132	306720	0.0310843	0.492299
RHOT2	1207790	194	33	107016	32016	192240	60	22	37	0	59	224256	0.0310851	0.492299
AP1G2	1250373	553	35	133992	41832	182592	76	30	43	0	73	224424	0.0313255	0.495383
CSF2	362855	407	21	25344	6984	60048	9	1	19	1	60	228624	0.0313591	0.495383
ADSS	710088	534	2	80736	21432	176760	38	6	71	2	151	351000	0.031379	0.495383
EML5	161619	704	1	348000	91344	343368	151	32	260	2	481	663192	0.0313849	0.495383
CCT2	484023	382	5	94224	26016	217512	55	12	77	2	215	572472	0.0314863	0.496567
COG2	379098	568	3	130056	34464	263664	60	17	97	0	114	298128	0.0319327	0.502838
EXOSC5	1148529	249	36	39840	12720	85968	27	7	16	0	23	98688	0.0319458	0.502838
SETD1B	NaN	NaN	NaN	318336	102000	0	158	86	0	0	86	102000	0.0319644	0.502838
SLC5A9	27457	480	-10	120216	36672	180864	73	37	64	0	101	217536	0.0320077	0.502838
KIAA0556	349212	620	12	279096	78528	422784	147	56	310	0	366	501312	0.0320172	0.502838
TRIM62	756335	385	27	80280	23688	45720	48	22	89	0	111	69408	0.0322604	0.506236
TRAF3	719158	178	49	100464	25320	127008	50	24	268	1	345	180912	0.0323158	0.506684
RAD1	241905	675	21	49728	12840	87480	21	2	24	2	111	437112	0.0324409	0.508223
SLC2A9	222993	916	37	96144	28992	151848	18	7	245	0	252	180840	0.0324888	0.508551
TET3	1029946	250	44	274200	86880	53784	110	42	115	1	211	194184	0.0325402	0.508933
CLEC4E	321790	564	13	39648	9312	102384	19	2	27	0	29	111696	0.0326476	0.51019
ANO3	20260	970	-20	177264	42336	448272	97	29	479	0	508	490608	0.0327279	0.510798
OR51B6	100115	1056	1	51984	15552	3600	45	6	0	6	139	329976	0.0327486	0.510798
LSP1	871765	481	43	60600	15720	108432	52	13	115	0	128	124152	0.0327678	0.510798
C11orf30	268174	391	43	223848	67680	282384	85	28	161	5	511	929328	0.03284	0.511289
PIAS3	NaN	NaN	NaN	106944	32808	215712	46	14	44	0	58	248520	0.0328534	0.511289
CACNA2D4	240778	593	28	202176	54288	295704	142	53	267	1	503	547512	0.0329016	0.511616
IGSF9B	270106	534	-8	225384	71688	102240	115	64	102	0	166	173928	0.0330196	0.513028
ABHD12B	411016	431	41	52536	13704	168912	49	4	62	0	66	182616	0.0330908	0.513314
KIF21B	552427	490	32	279744	80760	450288	150	74	135	0	209	531048	0.0330925	0.513314
TLCD2	NaN	NaN	NaN	43080	15024	1368	17	10	61	0	71	16392	0.0331547	0.513857
LRRC56	1970020	236	42	90000	30456	80928	44	18	53	4	233	375432	0.0333217	0.516021
PM20D1	699823	377	35	87360	24888	185112	46	20	61	1	282	746232	0.0333691	0.516331
SCFD2	170883	852	18	115128	35136	144432	43	12	358	0	370	179568	0.0335425	0.518589
PSMD6	161890	582	19	68544	17856	91512	27	2	25	3	127	660696	0.0337207	0.520918
GSTA1	539666	498	11	39864	10032	159408	14	2	29	1	51	331800	0.0337855	0.521312
SYT5	1036976	266	-1	65352	20544	103968	30	7	17	0	24	124512	0.0338127	0.521312
LZIC	757819	183	29	34584	8400	108576	17	4	71	0	75	116976	0.0338292	0.521312
ATG3	302697	636	41	57408	13800	166248	27	7	40	0	47	180048	0.0338766	0.521616
IARS2	651419	613	-1	177672	47472	337968	90	20	124	3	294	820824	0.0339826	0.522821
IQGAP1	1142649	150	37	293136	75792	460296	116	44	291	0	335	536088	0.0341329	0.524707
DUOX2	695711	544	23	266616	77472	407016	107	39	139	0	178	484488	0.034234	0.525084
TMEM222	884974	188	30	36720	10008	115632	30	13	94	0	107	125640	0.0342543	0.525084
UBXN6	2078211	278	37	76320	22176	99864	44	17	50	1	162	327240	0.034275	0.525084
SYNPR	152983	976	-5	50952	14136	45144	15	7	293	0	300	59280	0.0342945	0.525084
DHRS1	915114	220	38	53784	16344	177336	31	13	32	0	45	193680	0.0342967	0.525084
ZNF521	24828	599	-1	227784	57552	115056	78	23	223	0	246	172608	0.0343382	0.525294
NTRK1	1505782	208	45	147816	44064	506232	68	27	112	0	139	550296	0.0343873	0.525618
TUBGCP4	823006	415	50	116736	32232	318024	64	28	86	1	179	498624	0.0344559	0.525893
FERMT3	1602391	278	57	115200	33120	141768	98	20	74	2	255	485784	0.0344611	0.525893
DGAT2	534135	418	46	66840	19200	127152	38	12	61	0	73	146352	0.0345117	0.52624
AGTRAP	606580	187	36	38184	4800	71856	25	7	74	0	81	76656	0.0345986	0.527139
GMFB	466180	371	28	26664	6096	63792	16	1	35	1	113	178296	0.0346824	0.527817
MAST2	1003923	416	24	303384	93408	448848	181	65	403	0	468	542256	0.0346991	0.527817
MYBPHL	988224	302	29	60840	18288	106776	26	9	45	1	86	202416	0.0348088	0.52906
FATE1	125659	NaN	4	32112	8928	74808	14	2	10	1	26	141792	0.0349163	0.530266
C12orf10	1689542	166	53	64032	19416	114264	36	20	16	0	36	133680	0.035013	0.531148
SDCCAG3	1303729	233	36	75024	21744	162792	28	11	24	0	35	184536	0.0350307	0.531148
C12orf56	475083	294	-12	108624	29400	116280	41	10	217	0	227	145680	0.0351865	0.533083
PPP1R13B	712218	320	39	186240	54024	223632	78	44	235	0	279	277656	0.0353078	0.534491
INADL	274287	469	-3	314184	87144	614376	174	40	706	0	746	701520	0.0353909	0.535319
CCDC91	96900	922	-5	79560	19224	145800	30	8	514	0	522	165024	0.0354349	0.535447
TARS2	1532790	163	43	123072	37272	283896	68	20	74	1	171	516624	0.0354561	0.535447
CHI3L1	507603	453	31	67080	18456	150480	30	8	37	0	45	168936	0.0355819	0.536916
NOX4	30048	1071	-25	103416	26544	210528	56	12	189	2	744	926640	0.0358329	0.540271
ZBTB46	1125169	202	40	99048	29544	31608	28	17	145	0	162	61152	0.0358729	0.540443
SSH1	474364	293	45	197880	56784	218736	80	31	208	1	672	856608	0.0359479	0.541141
ZBTB40	440712	555	28	214704	58032	247824	77	34	185	1	243	336672	0.0359969	0.541446
SLC38A6	220020	527	-2	97608	25872	224784	45	11	135	0	146	250656	0.0360758	0.5422
DLST	884998	232	41	78984	23256	212472	37	12	66	0	78	235728	0.0361675	0.543146
TMCC3	242132	576	26	81360	22752	70704	33	20	172	0	192	93456	0.0364156	0.546437
SYCP1	601139	601	2	180264	39696	230976	88	11	204	2	480	633168	0.0366511	0.549533
RBMXL1	316278	598	5	64176	20280	28872	67	18	6	3	216	482496	0.0367094	0.549905
PTS	383407	362	9	26712	6408	89712	11	3	34	0	37	96120	0.0367342	0.549905
TOMM40L	731911	229	39	53472	15576	140688	30	18	20	0	38	156264	0.0368638	0.550761
GNB2	1884430	247	60	59376	16872	67752	26	7	32	6	646	1476096	0.0368743	0.550761
DFFA	829921	392	32	58008	16872	88200	28	12	46	3	347	583128	0.0368934	0.550761
MOB2	859301	426	39	48408	12648	327456	37	19	85	0	104	340104	0.0369082	0.550761
SCNN1A	2670962	198	46	126096	35904	134280	59	39	124	0	163	170184	0.0371956	0.554611
ATP1B4	484939	NaN	23	63840	15648	139104	32	8	13	0	21	154752	0.0372425	0.554872
PAAF1	544325	159	44	69000	19200	194688	41	6	146	0	152	213888	0.0372933	0.55519
DOCK7	222018	474	4	371304	98424	690264	174	36	335	0	371	788688	0.0373711	0.55591
ZNF608	39167	575	14	255984	73128	126432	67	38	124	0	162	199560	0.0374103	0.556055
CADPS2	61224	1046	-3	232128	59544	288000	73	14	427	0	441	347544	0.0375514	0.557712
ALKBH8	234842	643	-2	116904	29904	62568	50	18	100	0	118	92472	0.0376283	0.558415
ABCA4	512482	370	-2	395040	110256	690840	139	54	368	0	422	801096	0.0377575	0.559892
GSTA5	572117	455	9	39984	9912	167976	9	7	18	0	25	177888	0.0378026	0.56012
MLN	1565139	428	28	20784	5424	60408	18	4	16	2	98	266352	0.0380447	0.563197
ZMYM2	329235	391	43	243288	60984	141696	75	17	167	0	184	202680	0.03807	0.563197
JTB	2028800	222	34	25968	6936	80928	16	4	26	6	394	997488	0.0381166	0.563311
TNS3	192490	488	16	246672	73152	349056	98	40	357	0	397	422208	0.0381374	0.563311
NTN4	461515	237	7	109848	28608	180000	47	14	224	0	238	208608	0.0382125	0.563978
LMO3	149303	802	-15	25920	6480	76464	16	4	81	1	385	438840	0.0382465	0.564039
DAZAP1	2352825	221	38	76344	21648	153864	37	14	57	1	173	363888	0.0384093	0.565997
HDAC3	771583	353	25	77520	19320	243216	28	12	36	1	140	662328	0.0385821	0.568099
STIM1	409663	476	31	118920	32424	246384	53	17	383	0	400	278808	0.0386276	0.568326
MAGI3	369997	623	2	258936	70680	379944	105	40	352	0	392	450624	0.0387458	0.569621
FRRS1	276548	540	-5	110784	28824	200448	49	13	86	1	107	258816	0.0388266	0.570363
FXYD6	473498	601	41	18432	4320	79848	15	0	93	0	93	84168	0.0389134	0.571194
PTPRJ	601164	223	-10	230928	65496	372312	88	29	294	0	323	437808	0.0389568	0.571387
TRIM68	212267	935	-3	83880	22824	89928	39	16	34	5	128	289632	0.039007	0.571679
C12orf42	568754	897	2	61608	17808	45360	22	7	229	0	236	63168	0.0390905	0.572457
GRIP1	228672	944	-6	186240	53016	439200	63	25	586	0	611	492216	0.0391507	0.572894
CATSPER2	774279	286	51	95376	25440	191016	24	5	88	1	136	305088	0.0391812	0.572897
TSR1	780080	271	29	141024	37032	265464	57	14	47	0	61	302496	0.0394468	0.575797
RPS6KC1	226813	600	0	185400	49104	207720	76	27	218	0	245	256824	0.0394624	0.575797
NOP16	576954	347	45	31536	8208	99144	13	5	9	0	14	107352	0.0395316	0.575797
CTPS2	295447	NaN	30	105000	26976	317448	42	14	82	0	96	344424	0.0395397	0.575797
MMP1	510838	567	-16	83496	20904	133920	44	13	27	1	79	307416	0.0395616	0.575797
PDZD11	215874	NaN	52	25584	6600	66528	15	2	17	1	50	233400	0.0395627	0.575797
ENAH	744021	207	2	102816	29088	183744	59	11	266	0	277	212832	0.039644	0.576534
PRICKLE1	175176	650	6	144120	37824	110592	44	26	188	0	214	148416	0.0397415	0.577507
NIT2	378824	361	26	49512	13056	138312	25	5	39	0	44	151368	0.0398104	0.578063
TBK1	459373	411	-22	131184	32256	216216	71	11	102	0	113	248472	0.0399319	0.579356
PLA2G4D	680403	360	46	140832	41688	240840	89	44	92	2	362	779040	0.0399609	0.579356
BANK1	80568	482	-7	140112	34272	199944	28	7	468	0	475	234216	0.0400542	0.580263
WWP2	1410481	NaN	42	153192	41712	333216	122	34	367	0	401	374928	0.0401184	0.580334
SIPA1L1	161803	523	34	308328	87312	324432	113	47	390	0	437	411744	0.0401207	0.580334
TMEM41A	953031	366	31	44784	13752	54288	18	6	8	0	14	68040	0.0401995	0.581029
TRPV4	825887	423	41	148752	43920	173664	63	36	155	0	191	217584	0.0402442	0.581132
FAM192A	731638	149	48	45264	11544	101736	19	10	47	2	213	446064	0.0402683	0.581132
DEFB134	467502	451	22	11952	2736	28728	9	3	11	3	57	124080	0.0403032	0.581192
KIAA1614	232445	398	15	194352	65352	88056	96	33	71	0	104	153408	0.0403528	0.581462
MIPOL1	67481	526	-48	80136	18720	132984	28	7	324	0	331	151704	0.0408341	0.587949
ZDHHC18	1022828	188	30	65664	20520	100152	41	27	86	0	113	120672	0.0408888	0.588287
THAP3	628180	259	38	31344	8112	90432	22	7	32	0	39	98544	0.040944	0.588606
QSER1	408746	172	23	294480	83664	150912	123	33	144	0	177	234576	0.0409734	0.588606
ANKS3	717235	194	35	114168	32352	198072	58	25	102	0	127	230424	0.0410727	0.589584
CYP46A1	375738	250	21	86784	25464	189864	59	23	100	1	230	360384	0.0412742	0.591555
ARL6IP1	739644	279	45	36000	9648	91008	11	3	32	1	114	347520	0.0413055	0.591555
HYOU1	1390854	195	58	174552	48648	296712	92	48	104	2	303	656376	0.0413332	0.591555
CAMK1	954590	264	39	73152	17352	150552	28	10	30	1	91	427896	0.0413355	0.591555
TSPAN31	1160849	344	39	36840	10176	92016	20	7	31	3	201	661128	0.0414163	0.592262
EPS15	568927	251	11	165576	42144	347184	101	14	278	0	292	389328	0.0415195	0.593288
TSHZ1	69176	993	4	172896	50520	12816	74	41	64	0	105	63336	0.041565	0.593489
ARHGEF2	1880483	213	32	168456	50784	311976	98	35	152	1	205	395160	0.0416563	0.593893
ATG4C	220392	415	5	81864	20160	108576	44	9	107	0	116	128736	0.0416654	0.593893
NPFF	1469374	191	55	19608	5736	35280	8	0	2	0	2	41016	0.0417069	0.593893
ILK	424523	491	17	80496	21096	145800	32	13	53	4	375	867288	0.0417192	0.593893
INO80E	NaN	NaN	NaN	41712	13224	84816	24	10	37	1	99	204240	0.0418933	0.595922
BFAR	519767	367	45	78672	20760	116568	32	11	76	0	87	137328	0.0419555	0.596357
FBXO22	550701	339	47	71304	20208	83808	38	11	53	0	64	104016	0.0420853	0.59775
PRDX5	1613996	257	65	36072	11808	128088	11	6	23	0	29	139896	0.0421914	0.598807
POP4	223167	612	-63	39456	10152	81216	20	5	28	0	33	91368	0.0422757	0.599552
CXorf30	NaN	NaN	NaN	112512	28464	20664	42	13	89	0	102	49128	0.0423467	0.600021
SLC25A15	270527	470	44	52176	14784	115992	19	3	70	0	73	130776	0.0423724	0.600021
ZDHHC23	441946	487	29	69864	20136	115920	22	5	28	1	121	447120	0.0424486	0.60065
ARHGAP5	153921	392	1	258888	67200	76824	76	24	107	0	131	144024	0.0424852	0.600716
SH2B1	1146511	221	56	133992	43128	96192	69	31	110	0	141	139320	0.0425985	0.601867
UGT1A5	NaN	NaN	NaN	90264	26448	270144	13	8	0	0	8	296592	0.0428313	0.604704
SLC35F5	518912	544	19	92832	24672	187560	39	5	71	2	245	751608	0.0430433	0.607242
KLHDC2	642923	342	12	73368	18000	159120	35	12	48	0	60	177120	0.0432106	0.609146
SLC30A2	748547	221	31	63984	18600	100512	41	23	21	1	111	273840	0.0433376	0.610371
TMEM147	1081638	390	41	39696	10920	116568	12	8	44	1	131	389448	0.0433621	0.610371
DHX37	1085697	229	46	198696	59064	309672	111	65	144	0	209	368736	0.0433998	0.610444
ITGA11	370132	531	41	208056	57264	176328	130	52	191	0	243	233592	0.043614	0.613001
AICDA	291883	422	15	34752	9528	76968	19	6	50	0	56	86496	0.043771	0.61475
GALNTL6	5263	1023	-13	106008	27192	212544	38	10	765	0	775	239736	0.0438598	0.615539
KRT76	1444461	422	38	109200	31272	140976	45	16	33	0	49	172248	0.0441258	0.618811
STK38L	555677	345	37	84360	19824	201312	43	7	132	1	175	295680	0.0443612	0.62165
RELL2	771583	353	25	51984	15624	101952	29	8	7	0	15	117576	0.0444216	0.621875
ACRV1	564542	595	13	46728	11592	83592	52	18	25	0	43	95184	0.0444432	0.621875
NAP1L1	604083	438	17	73056	15936	234432	28	8	128	0	136	250368	0.0447362	0.625511
PCDHGB7	662513	568	2	154224	48240	118440	47	10	0	2	48	741408	0.044852	0.626665
RBBP4	1452351	195	34	76416	18912	197856	41	7	129	3	509	865272	0.0449393	0.627401
PLA2G4E	733131	267	42	145968	40656	124488	72	31	123	0	154	165144	0.0449819	0.627401
NOP2	2764720	179	42	138600	40464	137160	64	19	68	3	235	507240	0.0450044	0.627401
CHGA	325312	387	30	79272	21672	68112	35	15	30	1	173	300000	0.0450414	0.627452
ST3GAL3	939679	230	33	78624	20952	290952	37	14	408	0	422	311904	0.0451194	0.628075
C20orf144	NaN	NaN	NaN	25200	8640	20952	11	4	3	1	59	135792	0.0452758	0.629787
NAA25	771475	200	42	173040	43896	332928	64	18	173	1	226	442008	0.0453311	0.62998
FRMD3	494570	610	-26	105960	26952	208152	51	8	363	1	495	307824	0.0453564	0.62998
SAGE1	246199	NaN	26	158568	42240	395064	61	10	23	1	35	478056	0.0456078	0.632709
C11orf54	290677	527	0	47328	12144	138024	16	8	60	1	105	235632	0.04562	0.632709
MITD1	504421	770	21	44928	10944	80424	15	2	11	0	13	91368	0.0456918	0.63324
RCE1	1628594	187	29	55488	17952	92808	23	14	22	0	36	110760	0.0457305	0.63331
METTL1	1160849	344	39	50544	10872	93888	27	8	16	3	187	663696	0.045808	0.633918
FGR	732210	217	24	92376	25272	105696	58	17	71	0	88	130968	0.0459577	0.635515
NCSTN	987855	526	28	123000	35112	306648	51	18	101	0	119	341760	0.0459907	0.635515
MMP10	510838	567	-16	84216	21552	131040	36	11	28	1	79	307416	0.0461677	0.637492
STRADB	468064	491	26	73944	19728	172368	20	6	36	0	42	192096	0.0465004	0.639659
SGK494	1651143	225	31	71856	20232	192816	16	7	24	0	31	213048	0.0465121	0.639659
SLC12A3	785707	125	37	179112	50928	305064	107	30	210	0	240	355992	0.046567	0.639659
PATL1	431271	409	27	133680	38040	130680	74	20	96	3	287	442872	0.0465765	0.639659
PQLC2	810462	448	40	49440	15648	88704	30	15	74	1	180	213528	0.0465993	0.639659
MYO1A	2026922	199	41	183264	50016	366120	71	33	122	0	155	416136	0.0466261	0.639659
RPL39	762240	NaN	61	9648	2304	61344	4	0	25	1	77	265464	0.0466378	0.639659
PSMB3	1198833	207	37	36504	9720	81792	23	4	38	0	42	91512	0.0466566	0.639659
METTL12	2425755	248	51	39120	13224	66024	14	6	4	0	10	79248	0.0466864	0.639659
CRISP2	67596	1248	-6	44040	10680	93456	17	1	26	0	27	104136	0.0466937	0.639659
FRMD4B	222480	432	12	181944	47952	165600	53	18	372	0	390	213552	0.0466976	0.639659
CREB3	922448	190	48	64176	18480	84960	17	4	10	2	55	462096	0.0467988	0.64058
FAM46A	121389	396	-18	75024	21240	18792	19	12	117	0	129	40032	0.0468343	0.640601
CGB1	2070141	200	35	25632	8784	47592	12	1	18	1	24	91248	0.0469816	0.642149
LAMC1	767936	374	17	281472	74064	396792	96	32	257	0	289	470856	0.0471676	0.644226
KRT3	1444461	422	38	106296	32016	99648	66	35	28	0	63	131664	0.0472952	0.645501
CETP	842366	125	52	87264	23904	243288	34	20	144	0	164	267192	0.047561	0.648659
BBS9	233203	759	-6	156384	41760	336096	49	2	455	0	457	377856	0.0477559	0.650846
LCK	1427362	210	43	89424	24264	120888	63	21	124	1	164	173568	0.0477969	0.650935
PTCH2	656648	191	36	201816	65736	197640	91	37	186	0	223	263376	0.0478589	0.65128
STK33	314196	551	13	92136	22272	147888	56	12	251	0	263	170160	0.0478913	0.65128
TEAD2	2183690	309	30	77256	22680	161064	50	10	36	0	46	183744	0.0480077	0.652183
RRP8	424523	491	17	78048	22536	69480	26	14	34	2	286	594864	0.0480269	0.652183
ST14	622463	276	19	149136	40944	189432	71	25	179	0	204	230376	0.0480666	0.652253
DNHD1	425139	491	23	794808	244224	142056	358	145	180	0	325	386280	0.0482103	0.653732
PIP	321366	568	-9	25896	7008	66384	13	5	12	1	27	94632	0.0483582	0.655267
NUMA1	747702	311	59	359232	105024	370800	173	72	179	2	314	637272	0.048461	0.656189
RAB2B	707390	470	30	39120	10056	178560	21	4	51	1	119	343296	0.0486272	0.657968
TAOK3	635780	823	26	161136	38520	297432	70	29	298	0	327	335952	0.048711	0.658629
SMCHD1	502296	394	33	355488	91344	293976	100	19	224	0	243	385320	0.0488082	0.659279
THBS3	1801444	194	32	167424	45768	336384	86	29	62	0	91	382152	0.048829	0.659279
AMN	758150	286	50	75504	25872	36936	51	16	68	0	84	62808	0.0488944	0.659689
ACE2	179295	NaN	32	143736	35328	308160	45	16	31	0	47	343488	0.0490427	0.660895
BGLAP	2266205	211	33	17904	4920	58968	7	6	2	0	8	63888	0.0490538	0.660895
AK5	484699	536	-8	99720	25632	171648	47	20	326	0	346	197280	0.0491145	0.66124
UFC1	728669	234	37	29976	7752	102240	14	1	31	1	88	289248	0.0491513	0.661263
RPH3AL	231893	591	2	54432	16128	80136	37	9	222	0	231	96264	0.0492408	0.661538
USP33	432858	192	2	169608	41568	307368	71	14	116	0	130	348936	0.0492744	0.661538
RASAL2	168177	435	-9	222768	61416	337968	100	32	441	0	473	399384	0.049291	0.661538
ZNF429	164342	1162	-59	117720	28944	54000	60	41	95	0	136	82944	0.049312	0.661538
TBC1D10B	2312884	165	47	131880	45312	38088	103	41	44	0	85	83400	0.049578	0.66419
CD53	424743	764	24	38928	10608	109944	26	11	56	0	67	120552	0.0495801	0.66419
S100A16	1454773	186	26	18648	4392	78480	16	7	17	1	48	153576	0.0496617	0.664571
ADAMTS2	1496298	677	-4	212256	60984	221688	50	30	306	0	336	282672	0.049679	0.664571
NEFH	723458	203	35	171456	50088	37440	95	77	33	0	110	87528	0.0497794	0.665443
ULK1	374096	180	23	179040	55752	252504	130	44	134	0	178	308256	0.0498314	0.665666
SYTL1	884974	188	30	94632	28560	95544	70	23	54	0	77	124104	0.0499514	0.666797
LAMC2	764899	413	19	208704	55968	361584	76	30	201	0	231	417552	0.0500413	0.667524
IL4R	227872	560	25	141216	40944	143496	78	31	147	0	178	184440	0.0501016	0.667857
GXYLT1	172471	684	-9	77040	20232	79416	111	37	154	0	191	99648	0.0501564	0.668115
PRG2	923815	191	-3	38976	10632	72216	17	3	13	0	16	82848	0.050256	0.668637
C2CD3	561035	225	45	336720	96144	455688	126	48	236	0	284	551832	0.0502909	0.668637
RFX4	247645	482	-1	140616	37728	313848	65	21	235	0	256	351576	0.050302	0.668637
BTG4	383632	485	15	40200	9624	101664	18	6	48	0	54	111288	0.0503626	0.668971
CDCA5	3267059	207	46	42792	13296	113976	32	17	63	0	80	127272	0.0504127	0.669165
GUK1	702358	341	15	38088	11376	82512	33	11	44	0	55	93888	0.0506603	0.671979
PTPRF	996816	182	33	324576	96768	399024	209	117	203	0	320	495792	0.0507786	0.673075
MICAL2	319572	254	10	196176	54312	370440	90	27	285	0	312	424752	0.0508259	0.673228
ALPK2	204534	290	67	369552	102840	189072	129	31	189	1	250	333456	0.050973	0.674703
PLEK2	484235	291	32	61752	17160	115488	27	13	62	1	138	279096	0.0511114	0.676061
ANO1	763592	286	35	174696	45696	201096	117	38	251	0	289	246792	0.0511603	0.676234
VWA5A	177269	744	-11	137568	37464	222912	68	25	71	0	96	260376	0.0512543	0.677001
CCL20	161901	296	7	17640	4320	77832	12	2	20	0	22	82152	0.0513567	0.677537
KRT17	1494501	323	11	73800	21744	107712	43	9	69	0	78	129456	0.0513666	0.677537
UHRF1BP1L	184820	559	7	257376	66408	237168	93	23	215	0	238	303576	0.0514736	0.678473
ANKRD13C	295772	396	-1	95160	25368	160200	46	11	129	1	318	413832	0.0516869	0.680675
REG1B	10958	1389	-22	30240	7272	77256	14	4	18	2	70	270456	0.0517128	0.680675
ZBTB17	856018	170	31	139632	38208	112032	81	36	130	0	166	150240	0.0517677	0.680922
ABCC9	529911	984	-17	279072	76608	559368	111	25	292	6	548	1115688	0.0518367	0.681288
EI24	391073	595	23	62112	14352	95904	33	8	62	0	70	110256	0.0518968	0.681288
PARD6A	1065785	147	41	56112	19560	106920	22	9	5	0	14	126480	0.0519039	0.681288
MTMR2	285979	390	-1	112800	30336	197928	29	10	168	1	318	413832	0.0521066	0.683473
SLC39A11	276039	538	-34	58344	18336	151200	24	11	554	0	565	169536	0.0523257	0.68587
SPATS2L	476225	433	24	97728	26184	70056	28	10	165	0	175	96240	0.0525689	0.688579
CRISP3	67784	1246	-2	44544	10608	116928	25	6	18	1	121	507576	0.0526369	0.688992
SHC1	1612870	224	35	99144	30384	174744	65	22	51	1	85	252576	0.0527289	0.689718
KIAA1199	265840	460	2	239088	63168	403272	74	38	315	0	353	466440	0.0528732	0.691126
CCNL2	1736268	273	28	90144	27144	146952	51	27	98	0	125	174096	0.0529786	0.692023
DAK	1394229	286	57	97032	31992	218520	65	29	55	0	84	250512	0.0530991	0.693118
SGSM1	365627	308	-21	201216	54168	205992	82	30	214	0	244	260160	0.0532957	0.694805
PDILT	212375	823	0	102744	26784	187344	48	13	53	0	66	214128	0.0533814	0.694805
SNX6	516968	165	10	75576	18888	175392	29	6	212	0	218	194280	0.0533867	0.694805
MCC	271270	620	16	180600	49152	297144	65	26	392	0	418	346296	0.053397	0.694805
HEATR3	276539	476	3	118296	32832	177336	36	12	89	3	254	558432	0.0534478	0.694805
IVL	59999	804	12	101112	25752	16488	97	44	8	2	255	250944	0.0534494	0.694805
DHRS7	277355	547	4	58464	16704	108720	23	7	55	8	793	1645704	0.0535336	0.694971
XRCC6BP1	844463	298	22	43776	11160	94680	26	3	46	2	110	231864	0.0535422	0.694971
TEX12	389593	362	2	22368	5568	56808	8	6	7	0	13	62376	0.0535989	0.694971
PRPF38A	815523	448	26	56160	14040	151416	26	12	52	1	198	512064	0.0536095	0.694971
MRPL53	1069803	343	45	18984	6000	64512	8	0	10	0	10	70512	0.0536945	0.695517
NGB	554839	418	37	25776	7920	49896	21	5	16	0	21	57816	0.0537254	0.695517
CCDC19	803074	403	7	98040	24504	215856	52	18	67	4	391	993264	0.0538999	0.696933
TMBIM6	1828526	265	67	52296	14232	158688	30	8	94	0	102	172920	0.0539364	0.696933
PCCA	139575	733	33	129504	34584	350640	43	9	633	0	642	385224	0.0539456	0.696933
NOL9	636407	203	41	119712	35448	185472	50	18	98	0	116	220920	0.0542199	0.699997
ABCC8	454503	598	14	272304	80352	499032	128	67	332	0	399	579384	0.0544442	0.702411
POLE2	612579	342	25	95304	24216	222984	39	10	123	0	133	247200	0.0545163	0.702861
PICK1	1478013	200	76	73464	19848	135432	35	10	94	0	104	155280	0.0546735	0.704406
VWCE	1124603	480	43	161328	50640	201024	94	32	82	0	114	251664	0.0547541	0.704529
XCL1	389559	440	15	19584	5976	44784	11	1	52	1	92	100896	0.0547577	0.704529
TENC1	1726226	177	38	244080	76248	349272	128	36	101	0	137	425520	0.0548957	0.705823
CDON	611194	249	10	216288	62424	232200	91	21	253	0	274	294624	0.0550018	0.706655
KDM4C	153801	838	14	200616	50736	389592	66	19	529	0	548	440328	0.0550353	0.706655
SOHLH2	81451	880	-44	74832	20208	130032	31	8	62	0	70	150240	0.0551538	0.707695
SCAMP1	222123	434	39	59808	15648	42768	24	4	133	0	137	58416	0.0552234	0.707946
NUP160	931839	158	14	252456	68160	545400	115	44	193	0	237	613560	0.0552484	0.707946
SEMA6C	1562281	184	33	159120	54072	215064	87	31	62	0	93	269136	0.0553884	0.709257
PLCB3	1613996	257	65	213360	62040	250488	148	51	102	0	153	312528	0.0554275	0.709277
C16orf3	NaN	NaN	NaN	19296	6336	18936	19	3	1	0	4	25272	0.055515	0.709914
CIRBP	2214581	234	29	30672	8424	96696	12	6	27	0	33	105120	0.0555791	0.710218
MS4A2	336373	691	4	45528	12792	88488	14	2	65	1	118	205776	0.055614	0.710218
SDHC	743182	293	35	37608	8400	95832	23	7	110	1	406	351024	0.0556684	0.710432
RPS8	574317	191	43	37104	9768	121680	15	11	58	3	373	705648	0.0557535	0.711037
RUNX2	54989	416	8	89592	26472	144432	30	12	300	0	312	170904	0.0560045	0.713441
RALGPS2	364466	434	-2	105648	25968	388296	45	11	251	1	401	616104	0.0560177	0.713441
UBAP2L	1841112	185	32	190056	56184	455688	95	34	181	0	215	511872	0.05616	0.714671
KRTAP12-1	819099	391	35	16176	4920	15192	19	12	0	9	745	1477224	0.05619	0.714671
IQGAP3	2095354	166	39	282408	80904	502992	148	51	155	0	206	583896	0.0562671	0.715116
DCDC2B	1460758	218	29	59376	18528	145584	31	7	28	0	35	164112	0.0563009	0.715116
NAALADL1	3267059	207	46	126096	39000	129168	94	19	56	0	75	168168	0.0564136	0.716066
PCDHGB3	662513	568	2	155376	48240	180792	34	10	1	2	49	803760	0.0565843	0.717681
PDE3A	92407	514	-28	193920	57216	299232	62	16	392	0	408	356448	0.056617	0.717681
MLXIP	776345	NaN	34	156504	46824	142848	90	41	189	0	230	189672	0.0567633	0.718964
NRXN2	1897094	411	56	298824	96456	255888	143	62	239	0	301	352344	0.0567944	0.718964
TM7SF2	3267059	207	46	70368	22728	131328	39	11	29	0	40	154056	0.0570468	0.721674
CDK11A	NaN	NaN	NaN	141432	35040	134784	35	29	83	1	164	276024	0.0570902	0.72174
RIMBP2	225009	632	-35	179328	53016	203904	133	38	248	0	286	256920	0.0572389	0.723135
FAM96B	942986	142	34	28344	8520	40680	16	4	19	2	172	464400	0.0573409	0.723374
PIWIL4	367057	478	6	150288	39432	268704	69	20	110	1	246	642312	0.0573519	0.723374
TTC17	355422	919	-7	200688	52752	366768	82	33	192	0	225	419520	0.057381	0.723374
CCL14	779228	525	19	19920	4848	40392	11	2	16	4	121	275424	0.0574112	0.723374
NOC4L	608356	528	26	89208	26784	129096	55	25	65	1	169	333936	0.0575583	0.724743
CMTM5	1220624	456	31	26976	8088	107928	12	7	23	0	30	116016	0.0580731	0.730535
CLCN7	1232935	209	37	138696	42312	168408	78	31	208	2	298	259368	0.0580958	0.730535
TRIT1	996021	270	31	82008	22104	162720	39	16	93	0	109	184824	0.0581787	0.730938
INTS7	469325	370	16	167664	45816	299664	87	11	127	1	146	371304	0.0582053	0.730938
UROD	939872	310	20	63144	18936	178056	23	8	53	1	150	540960	0.0582842	0.731442
COL24A1	263693	863	-12	299472	88104	780264	214	34	556	0	590	868368	0.0583506	0.731788
CDC42BPB	824377	286	43	298848	81312	404280	172	59	291	0	350	485592	0.0585723	0.734081
TATDN3	331599	445	22	50208	13440	146736	37	7	92	0	99	160176	0.0587011	0.735206
GREM2	47375	688	-30	28560	8160	3888	9	3	152	0	155	12048	0.0588119	0.735669
MTR	407246	773	-13	223632	59040	547272	87	27	346	2	417	701736	0.0588161	0.735669
B3GALTL	183118	606	27	89376	22440	187344	42	7	200	0	207	209784	0.0590658	0.737923
TFCP2	530649	155	40	90312	22368	276264	51	13	185	0	198	298632	0.0590745	0.737923
MARK2	1321109	201	51	136824	38784	240048	60	32	186	0	218	278832	0.0592889	0.740111
P2RX2	819418	332	35	87096	23064	77904	40	20	39	0	59	100968	0.059332	0.740159
PLEKHM1	748554	327	12	177984	53496	102024	22	14	116	0	130	155520	0.0595153	0.741166
PLEKHN1	1971475	239	15	105384	33864	120384	67	34	35	0	69	154248	0.0595298	0.741166
CREB3L4	2028800	222	34	68016	20112	95616	30	19	24	5	371	894408	0.0595391	0.741166
ZNHIT3	416822	556	23	28272	6720	80064	15	2	27	2	165	408432	0.0595699	0.741166
ADRBK1	1369264	177	44	122880	31920	212040	93	35	87	0	122	243960	0.0596591	0.741787
AIPL1	249769	359	6	65808	18936	54072	23	16	92	0	108	73008	0.0597023	0.741835
UBR7	325787	222	35	77856	17040	103896	43	2	162	0	164	120936	0.0597563	0.742016
PRSS16	161388	645	24	86376	28176	128160	30	8	20	1	28	175320	0.0598519	0.742715
DCAF11	992350	355	19	96168	26016	221688	58	18	45	1	137	464904	0.0599104	0.742753
SPTA1	177547	940	1	429336	108072	865440	167	36	253	0	289	973512	0.0599337	0.742753
PCSK7	431523	199	41	135480	38616	182304	65	19	67	0	86	220920	0.0601108	0.744177
PLCG2	217457	451	36	226488	56184	425016	156	48	382	2	452	515664	0.0601275	0.744177
NBAS	186706	1405	10	415392	111792	724320	103	27	465	0	492	836112	0.060178	0.744313
EPS8	259826	496	11	145416	38112	261360	70	22	229	2	363	445752	0.0602576	0.744809
YIF1A	2133752	236	53	50160	15504	77688	32	10	37	1	62	134592	0.0606348	0.748745
ERBB3	2693176	215	38	239112	68040	382032	88	35	183	0	218	450072	0.0606554	0.748745
MFN2	518052	207	39	132720	35904	257544	66	25	135	0	160	293448	0.0607895	0.74991
CALML4	375804	365	28	34704	9000	76176	20	3	24	0	27	85176	0.0610386	0.75249
POLR2C	760307	159	42	49272	12792	140112	37	10	43	0	53	152904	0.061275	0.753947
KIF17	632832	208	35	174888	51624	158184	83	44	176	0	220	209808	0.0613586	0.753947
DST	403209	446	23	1176576	298560	1371672	196	85	667	0	752	1670232	0.0613655	0.753947
ABL1	505506	211	29	197640	59616	175824	68	23	250	0	273	235440	0.0613752	0.753947
PCDHGA1	662513	568	2	157032	48600	245952	40	15	5	1	38	574728	0.0613834	0.753947
PSMD13	1463610	437	24	72432	18288	174960	46	16	60	2	170	381480	0.0613966	0.753947
PACS1	2403161	236	49	166992	47856	329616	118	37	320	0	357	377472	0.0614568	0.754195
TRIOBP	1114524	180	74	407040	131952	135072	280	83	175	0	258	267024	0.0615608	0.754654
ARID4A	290710	552	36	224640	53712	279864	96	19	121	0	140	333576	0.0615948	0.754654
RPS6KB1	959758	216	20	93240	24480	227376	52	7	103	1	267	545976	0.0616142	0.754654
ARG2	481915	260	42	60648	18048	109368	45	9	47	0	56	127416	0.061811	0.756574
GALNT2	305688	439	16	101568	26448	245664	56	17	297	0	314	272112	0.062007	0.75848
LCE5A	325831	700	20	20232	5760	13968	8	2	4	3	119	469800	0.0621276	0.759356
SRP14	846041	256	23	24072	6816	61128	13	2	30	0	32	67944	0.0621591	0.759356
SSPO	455147	615	28	880824	261888	577368	39	0	478	1	563	987864	0.0622451	0.759914
CNTLN	31539	761	-22	251640	61632	285120	47	16	332	0	348	346752	0.0623612	0.760838
CIDEB	915114	220	38	37416	11544	73728	17	13	0	0	13	85272	0.0624296	0.761181
FMN1	238197	520	5	205920	57240	207648	153	60	512	0	572	264888	0.0625806	0.762076
NOTCH1	1489379	212	43	437808	123792	208080	138	78	188	0	266	331872	0.0625838	0.762076
SMAD3	444194	194	45	78912	21024	103536	16	19	267	0	286	124560	0.0627426	0.763517
MFAP5	297035	320	19	32256	7920	123480	17	1	73	1	166	310920	0.0628336	0.764131
C14orf39	325446	618	0	107880	24024	154584	36	7	80	0	87	178608	0.06314	0.767362
LRRC45	3814891	211	28	115536	34008	102312	38	30	46	1	218	342456	0.0636292	0.77281
ZNF213	1626425	234	44	77232	23280	70200	37	16	36	5	434	806496	0.0637646	0.773956
FOXM1	495532	443	28	135120	40704	147528	70	27	38	1	118	331680	0.0638864	0.774935
FIBP	3779084	287	42	63936	17496	111168	30	9	35	2	85	249792	0.0639695	0.775445
TAX1BP3	504736	354	20	21552	6312	80784	13	4	22	0	26	87096	0.0640389	0.775788
SNTB2	1187512	NaN	32	89832	28896	94104	30	11	231	0	242	123000	0.0641164	0.776228
ADCY4	906124	173	39	183192	56856	283104	95	46	62	0	108	339960	0.0643773	0.778887
CDCA3	2822601	232	32	45456	14088	68040	31	7	16	2	109	291144	0.0645306	0.780241
LHX8	162631	959	-23	62208	17208	107640	30	16	65	1	87	142416	0.0647758	0.782704
ADAMTS20	126632	906	-21	339264	84384	299232	164	32	187	0	219	383616	0.0649518	0.784204
MCTP2	46228	457	-17	159864	41520	292464	82	28	270	1	546	626064	0.065018	0.784204
FAM65A	1082466	153	49	203280	66288	206568	118	47	106	0	153	272856	0.065025	0.784204
TYRO3	744461	166	44	151800	45840	256032	87	27	91	0	118	301872	0.0651083	0.784204
CCDC144A	1101297	499	-18	253536	59952	135432	18	3	111	0	114	195384	0.065117	0.784204
TDRD10	1804226	337	43	66576	18384	215064	36	10	123	2	251	427992	0.0651494	0.784204
ATP5G1	757963	239	29	23640	7248	67536	13	4	31	1	140	282840	0.065217	0.784517
PSMA3	290719	552	26	46896	11424	144936	29	2	77	3	190	458136	0.0653161	0.784957
ZNF195	560134	470	28	111192	26328	48600	34	14	91	1	473	349944	0.0653368	0.784957
STT3A	391073	595	23	123312	34080	265608	60	15	69	0	84	299688	0.0653865	0.785054
LRRC40	297942	492	-14	105672	28608	151848	75	17	79	4	254	552264	0.0654561	0.785072
SART1	3854361	208	57	138696	39936	160560	76	30	132	0	162	200496	0.0654712	0.785072
ZMPSTE24	627703	373	18	83424	21984	170352	32	8	101	0	109	192336	0.0655398	0.785365
AFMID	605209	191	26	55224	14688	126072	36	12	78	0	90	140760	0.0655989	0.785365
ABCC6	385823	188	23	257208	82128	301824	74	41	226	0	267	383952	0.0656205	0.785365
SCEL	193860	752	51	128688	29352	419112	59	19	135	0	154	448464	0.0658345	0.787426
PRH1	NaN	NaN	NaN	28680	8832	412992	5	1	19	0	20	421824	0.0659974	0.788874
ST6GALNAC3	259709	989	-11	54096	14016	99504	20	6	555	0	561	113520	0.0660898	0.789478
SCGB1D1	2778889	450	53	15864	4512	42840	11	1	26	1	57	108312	0.0661946	0.789868
CACNA1E	111356	832	10	394032	109752	602856	260	99	414	3	671	971688	0.0662062	0.789868
C16orf58	826452	688	-17	80952	24096	102600	58	21	49	5	217	360336	0.0662697	0.790126
PAPD7	253408	557	28	93864	26880	206568	35	13	38	1	106	422328	0.066381	0.790953
PSIP1	200332	583	6	97992	22824	243792	27	9	74	2	185	650496	0.0667354	0.794674
OR51Q1	99042	1030	1	52536	16440	9648	49	11	0	6	147	354240	0.06757	0.80394
ZMYND19	1315685	404	41	39816	10872	93456	18	5	21	1	28	134640	0.0675988	0.80394
NAV1	778347	223	27	320832	97128	434160	144	46	393	1	489	603456	0.0676562	0.804115
ZCWPW1	1454967	172	57	115464	29328	274968	40	11	61	0	72	304296	0.0678258	0.805623
SUPT16H	713944	380	38	187920	45648	376488	82	23	94	1	288	987792	0.0679482	0.806428
CRISPLD2	444452	243	21	88704	22896	227160	66	11	224	1	253	276744	0.0680132	0.806428
CNPY2	2869106	184	52	32352	8616	108432	16	8	17	4	218	948024	0.0680218	0.806428
JPH3	594064	251	23	124344	38592	42840	51	28	147	0	175	81432	0.0681226	0.807116
OGFOD2	1093113	196	47	48624	15672	56304	33	8	31	0	39	71976	0.0682382	0.807978
CNTD1	1633092	190	33	56664	16560	189792	17	7	16	0	23	206352	0.0682936	0.808127
LYRM7	312101	294	34	19344	4632	34200	13	1	54	0	55	38832	0.0684008	0.808888
C1orf127	702484	307	33	136224	45216	86544	75	27	79	0	106	131760	0.068446	0.808916
TMEM138	1394229	286	57	28416	7656	72216	14	11	38	1	133	244416	0.0686558	0.810206
CHRNA4	1278630	332	62	103896	33192	37080	32	26	122	0	148	70272	0.0687002	0.810206
NUDCD2	226025	696	12	27672	7464	55872	14	4	15	1	35	141120	0.0687638	0.810206
SLC25A21	68926	481	-44	53472	14208	109944	25	3	392	0	395	124152	0.0688215	0.810206
NUP98	449630	310	25	313368	89904	446400	147	36	289	0	325	536304	0.0688281	0.810206
EIF4G2	793205	266	21	161040	41136	297288	72	15	74	1	177	723384	0.0688404	0.810206
EMG1	2704950	211	47	42120	12168	110016	18	10	24	0	34	122184	0.068871	0.810206
IFT46	1359480	167	47	64368	15696	243216	39	10	99	0	109	258912	0.0688989	0.810206
C16orf62	340032	578	15	171984	45024	449928	117	31	330	0	361	494952	0.0689751	0.810562
ATP2A3	617494	268	33	181656	55296	169488	88	43	190	0	233	224784	0.0690151	0.810562
E2F2	1050775	159	32	73632	22704	50832	35	17	63	1	106	95160	0.0690944	0.810989
ETV4	1093430	148	21	84768	23448	139896	42	14	63	1	224	555576	0.0693459	0.813434
PLEKHH1	483892	311	46	234360	68544	195264	119	49	141	0	190	263808	0.0694329	0.813948
PSMC3	1022438	245	47	77256	21096	138960	45	15	51	0	66	160056	0.0695193	0.814455
PUM1	498145	189	36	204264	58608	337536	90	22	246	3	536	869352	0.0696461	0.815434
CLSTN1	614159	177	31	171432	45864	288216	84	47	194	0	241	334080	0.0697172	0.81576
ATP2B2	673500	458	50	214224	60528	280800	56	26	303	0	329	341328	0.0698157	0.816407
CD1C	120861	833	3	57696	15888	106488	15	9	11	0	20	122376	0.0699052	0.816831
SWAP70	545476	179	25	105120	24768	120240	39	23	201	0	224	145008	0.0699386	0.816831
GPS1	3850694	197	34	94536	26496	111384	37	13	43	1	112	314520	0.0703646	0.820533
SLC4A8	527734	331	43	193920	53040	383472	98	33	169	0	202	436512	0.070375	0.820533
CRYZ	103167	1070	-17	57504	16080	114480	33	10	40	0	50	130560	0.0703861	0.820533
ATP8B2	1695430	236	31	220776	60600	430488	102	44	102	0	146	491088	0.0704643	0.8206
MINK1	1440940	208	29	217944	62136	212616	156	41	222	0	263	274752	0.0704788	0.8206
CLYBL	308985	612	45	58944	17160	105120	22	6	406	0	412	122280	0.0707471	0.823215
FCRL5	234921	764	25	165384	50472	262080	66	24	92	1	189	572208	0.0710019	0.825671
NMNAT2	769970	465	13	59184	15408	164880	50	12	219	0	231	180288	0.0711744	0.827166
LPCAT3	2600423	211	49	85512	23352	148320	43	19	69	0	88	171672	0.071308	0.828209
VPS39	625465	394	35	155592	40536	349992	91	26	107	0	133	390528	0.0714045	0.82882
C1orf116	451418	155	25	98880	32016	40896	46	17	27	2	185	349848	0.0716427	0.831073
RREB1	664661	310	35	290904	88464	114768	79	38	186	0	224	203232	0.0718436	0.832666
DEPDC1	196163	601	-18	142464	36096	160272	48	7	52	0	59	196368	0.0718683	0.832666
IL10	464449	357	29	31944	8016	71280	17	3	32	1	155	387456	0.072108	0.83448
ESX1	354255	NaN	47	66984	21936	69624	15	0	5	0	5	91560	0.0721134	0.83448
SSNA1	1722012	202	36	20808	5688	39816	5	2	5	1	54	207000	0.0721578	0.834482
CHRDL2	521541	204	40	79104	21840	107208	60	23	80	1	352	445368	0.0725589	0.838586
RPL31	335036	406	23	25536	7224	102816	14	1	26	0	27	110040	0.0726016	0.838586
MYO5A	517214	386	19	328440	83976	557280	131	26	478	0	504	641256	0.0727976	0.840264
FMNL3	1919377	265	60	179160	50088	434520	115	39	180	1	288	622680	0.0728359	0.840264
PLD2	1465720	208	27	161448	47136	270144	95	32	79	0	111	317280	0.0729079	0.84058
TNIP3	214178	900	4	60336	13248	164016	45	5	103	0	108	177264	0.0730485	0.841686
MSLN	1187310	273	39	105792	35112	124992	60	21	56	0	77	160104	0.0731198	0.841994
C1orf173	101813	1070	-14	262992	71736	183744	127	23	106	1	320	668160	0.0731747	0.842112
CYP7B1	8894	1018	22	87576	23376	95040	37	8	126	0	134	118416	0.0733344	0.843435
SLC43A2	1362107	198	29	97848	29016	91440	39	26	167	0	193	120456	0.0734116	0.843808
ABHD2	639252	388	22	74616	19992	243720	35	11	210	0	221	263712	0.0736125	0.845108
ATG16L2	528497	281	50	107064	31896	164736	73	28	103	1	230	371208	0.0736588	0.845108
CCDC57	3405115	181	31	156624	45840	116640	63	35	161	0	196	162480	0.0736697	0.845108
CABP5	993450	433	26	31128	7896	90432	17	4	64	1	225	393480	0.0737182	0.845108
DPH2	875223	214	39	79464	27816	91224	38	21	17	4	270	802896	0.0737486	0.845108
FAM194B	NaN	NaN	NaN	124056	30240	0	127	17	0	1	69	136440	0.073962	0.847038
SLC28A2	494393	471	23	114480	32760	256680	64	15	77	0	92	289440	0.0741899	0.849132
PARN	519767	367	31	118680	26472	201168	55	10	270	0	280	227640	0.0743578	0.850369
RCN1	251970	683	-1	58368	14784	54576	17	12	267	0	279	69360	0.0743882	0.850369
NAA40	1322584	277	42	43176	10248	110088	29	12	84	2	182	219144	0.0744866	0.850979
ANKRD52	2878071	171	46	184944	55608	223416	100	38	81	0	119	279024	0.0747671	0.852961
CHD1L	NaN	NaN	NaN	158448	42000	353232	79	26	93	0	119	395232	0.0747923	0.852961
TCHH	527465	349	35	336936	83256	38376	338	83	9	0	92	121632	0.0747958	0.852961
PTCHD2	759100	482	25	233736	72912	265176	143	60	126	0	186	338088	0.0748854	0.853467
HUWE1	888642	NaN	47	752064	216264	752040	244	86	323	0	409	968304	0.075078	0.854769
CCDC23	820426	426	30	12312	2736	64584	9	1	35	0	36	67320	0.075157	0.854769
TLN2	315754	568	15	437544	127584	735192	243	108	502	3	1273	1788312	0.0751728	0.854769
KARS	449343	354	18	114240	29904	195192	36	12	57	0	69	225096	0.0752164	0.854769
ANK2	237324	911	14	678720	194136	696600	187	55	515	0	570	890736	0.0752262	0.854769
LAIR1	742939	507	-9	50280	14520	150984	30	6	47	2	146	383280	0.0756105	0.858618
RNF121	737476	311	53	58032	15120	134856	44	7	120	1	155	183936	0.0757934	0.860177
CASC5	958415	139	47	411984	101592	302040	154	42	188	0	230	403632	0.0762958	0.864649
ABCB9	1093113	196	47	128688	40152	123408	49	33	134	0	167	163560	0.07632	0.864649
CYP4X1	388889	479	4	90048	23280	189072	52	23	91	1	208	376008	0.0763249	0.864649
GPN3	943393	206	47	63192	15000	138600	25	5	54	1	253	622968	0.0765167	0.865467
KDM4A	939679	209	34	186936	49152	350784	91	35	122	0	157	399936	0.0765284	0.865467
COMMD7	661510	132	45	36864	8856	92448	23	6	111	0	117	101304	0.0765348	0.865467
PIGK	404438	673	-17	70992	17568	188280	23	7	166	0	173	205848	0.0770747	0.87105
RCC2	399978	210	28	90480	26088	151200	69	14	87	0	101	177288	0.0771977	0.871227
TSSK4	974559	220	41	58032	16200	54072	22	7	12	1	43	230760	0.0772568	0.871227
AGMAT	656850	162	31	58704	19272	68544	32	10	57	3	391	540624	0.0772679	0.871227
PLEKHJ1	1603571	240	27	26952	7032	18144	14	1	16	5	199	302568	0.0773372	0.871227
ALDH3B1	1357582	356	31	79152	24312	58896	50	21	45	0	66	83208	0.0773413	0.871227
TNFRSF9	381467	207	24	45576	11736	105264	30	7	59	0	66	117000	0.0773675	0.871227
NOB1	1410481	NaN	39	71376	20280	202968	28	16	82	0	98	223248	0.0775348	0.872535
TAF9B	549810	NaN	14	43992	12312	101736	18	5	8	0	13	114048	0.0775765	0.872535
RFX7	204396	432	-2	247080	70800	80568	96	27	149	0	176	151368	0.0776355	0.872535
MSI1	1597755	182	50	64800	17784	160776	53	23	93	0	116	178560	0.0776884	0.872535
VWA3A	577505	269	45	211416	54192	202752	151	51	175	1	246	289128	0.0777149	0.872535
NLRC3	775547	224	39	178248	56976	90432	99	47	90	0	137	147408	0.0777735	0.872673
PRPF6	1152034	208	48	163944	45288	291240	59	22	5	0	27	336528	0.0778354	0.872848
ABL2	328468	301	6	208272	61872	320688	82	49	226	0	275	382560	0.0781361	0.87547
ERN2	517081	598	33	164760	51888	234432	100	30	76	3	213	524256	0.0782418	0.87547
SCGB2A1	2778889	450	53	17448	4008	56952	13	3	27	1	57	108312	0.0782635	0.87547
TMPO	487754	218	21	162120	48048	120888	42	21	121	0	142	168936	0.0782748	0.87547
PHLDB1	1404506	161	46	230400	73584	282024	147	52	132	0	184	355608	0.0783012	0.87547
FCRL2	113186	829	26	88680	24576	202752	42	14	61	1	148	422712	0.0783923	0.875969
SSX5	590474	NaN	11	42072	9912	190224	16	1	37	0	38	200136	0.0785602	0.877326
ATAD3C	1725369	187	27	71328	20832	100224	30	24	110	1	186	175776	0.0786412	0.87771
CDC26	426351	312	26	15192	3960	68040	4	1	11	1	60	302400	0.0787499	0.878404
TRIM63	748547	221	31	63384	15384	124704	36	18	60	1	145	294816	0.0789035	0.87888
CCDC15	409881	760	21	168120	41832	66240	132	35	107	0	142	108072	0.078914	0.87888
CCDC60	151508	727	1	97656	25104	222768	52	22	267	1	340	305208	0.0789324	0.87888
VSTM1	798576	338	-46	42648	10848	97272	14	6	69	2	177	277608	0.0791085	0.880321
MAP2K5	449735	377	31	82056	20976	405720	49	11	404	0	415	426696	0.0791609	0.880385
COCH	428678	454	11	95664	26520	149976	30	10	67	0	77	176496	0.0793276	0.881719
CELA1	504747	239	33	45120	12984	109584	26	15	51	1	150	296976	0.0794514	0.882574
COPS4	556523	169	47	72264	18240	138456	29	6	86	0	92	156696	0.0796602	0.883117
UBE4B	749198	240	25	226440	62784	429336	152	50	326	0	376	492120	0.0797078	0.883117
MORN2	NaN	NaN	NaN	14280	3432	0	6	0	0	1	52	109632	0.0797094	0.883117
PAPOLA	328369	576	19	131928	35256	296928	64	18	147	1	197	423456	0.0797516	0.883117
TMEM206	487387	298	17	61752	16080	135216	37	17	89	4	573	810960	0.0797631	0.883117
C1orf158	141239	571	18	33864	9120	55656	28	7	37	0	44	64776	0.0797811	0.883117
ENTPD5	443041	158	51	76056	20352	205560	52	11	152	0	163	225912	0.0799479	0.884444
HFM1	263616	615	-10	258144	62976	447192	109	20	228	2	324	711624	0.0801041	0.885299
INTS10	207502	242	10	126600	31584	216000	55	13	73	2	132	375312	0.080122	0.885299
KRT20	1036346	358	5	73752	20208	113760	24	8	26	0	34	133968	0.0801659	0.885299
NEIL1	814680	296	43	66816	20232	108936	50	17	58	0	75	129168	0.0805382	0.888889
C1orf111	363646	391	1	45096	12216	47592	27	11	4	0	15	59808	0.080589	0.88893
PADI3	490967	168	38	115896	32208	211104	82	30	107	0	137	243312	0.0806773	0.889384
HS6ST2	126179	NaN	16	86352	23376	11808	30	8	109	0	117	35184	0.0807597	0.889492
ECM1	1532790	163	43	93048	26400	169056	40	13	64	1	171	516624	0.0807814	0.889492
IL32	1626425	234	44	34440	8544	88704	14	4	47	0	51	97248	0.0810742	0.892195
STMN4	360513	561	6	39240	9360	74808	24	4	40	2	261	547848	0.0812546	0.893659
FABP9	191177	595	1	24000	5520	58464	6	2	10	2	50	190800	0.081384	0.89456
DECR2	1549307	207	37	49752	15696	136008	36	11	67	1	123	246648	0.0814799	0.894621
C14orf37	285319	683	3	131376	38040	125496	52	21	191	0	212	163536	0.0814844	0.894621
OSBPL9	586185	288	18	139320	33984	330192	59	16	302	1	383	436824	0.0816067	0.895049
MED8	1088321	252	27	52776	14760	92088	38	11	41	0	52	106848	0.0816183	0.895049
EDEM3	370601	493	4	164736	42264	226296	79	18	101	2	327	644568	0.081849	0.895894
GAR1	212757	462	28	37536	11280	102744	13	1	24	0	25	114024	0.0818508	0.895894
NUP133	249616	277	25	202296	54960	370296	90	25	164	0	189	425256	0.0819181	0.895894
CLCN6	524980	196	41	157848	37128	328176	101	45	115	0	160	365304	0.081946	0.895894
PATE1	607531	493	3	23544	5184	101088	17	1	26	1	48	167280	0.081978	0.895894
C12orf50	152672	507	-36	75456	17352	156456	37	8	71	1	126	253152	0.0819803	0.895894
PCDHA7	896676	606	-12	153888	50376	215568	19	13	0	3	56	1098432	0.082345	0.899358
PPP2R5B	3184873	209	57	86136	24888	132840	51	23	53	0	76	157728	0.0825571	0.901153
TMEM40	487514	176	35	42840	10872	161640	26	6	77	4	499	1041048	0.0827038	0.902123
PCDHA8	896676	606	-12	158664	51144	203328	25	13	1	4	80	1341384	0.0827417	0.902123
CDHR5	1774224	236	57	140184	46584	88632	159	48	38	0	86	135216	0.0827921	0.902152
TMEM63A	924499	239	8	142056	39096	253152	75	31	107	1	165	352848	0.0828632	0.902405
LRRC16B	992350	355	19	236928	70872	385920	150	53	113	1	240	673992	0.082948	0.902808
DNER	253305	456	-3	127536	35328	148752	43	18	250	0	268	184080	0.0830767	0.903669
MKRN3	94496	904	-55	85056	24672	9432	37	23	69	0	92	34104	0.083123	0.903669
KTN1	687929	308	23	249816	56688	553032	106	24	239	0	263	609720	0.0832036	0.904024
CPAMD8	947295	386	29	329712	99768	379080	113	29	252	0	281	478848	0.0832969	0.904517
MRPL16	395993	494	8	42864	12432	70704	29	5	18	0	23	83136	0.0833556	0.904634
ADH1B	332785	854	8	64848	18816	149544	18	10	36	4	118	412224	0.0834329	0.904952
ARR3	188610	NaN	39	69408	19368	157896	31	4	27	0	31	177264	0.083573	0.90568
LMNA	2150035	180	39	113712	34608	122328	60	27	194	1	239	176352	0.0836431	0.90568
COBL	133439	509	-22	211152	64896	211608	55	28	261	0	289	276504	0.0836441	0.90568
IL24	467839	385	39	38640	7872	87480	24	12	23	3	227	575496	0.083704	0.905809
GZMH	897577	582	3	42432	12216	99216	31	8	33	1	68	189336	0.0839949	0.908436
ITIH1	1193949	272	49	159168	44016	264168	75	31	51	4	322	1253544	0.0841181	0.908727
SYTL2	354036	435	1	304872	80832	327600	113	29	183	1	284	525360	0.0841182	0.908727
CYB5D1	2148615	337	24	39168	11160	76968	21	5	11	0	16	88128	0.0845039	0.912062
NR2C2AP	940952	232	17	24768	6768	72720	11	3	15	1	40	143832	0.0845651	0.912062
ATP2A2	969445	178	26	180504	51408	294912	61	19	194	1	452	713112	0.0845831	0.912062
TPSG1	1275017	294	21	53040	18240	51192	36	12	32	0	44	69432	0.0846203	0.912062
CREB3L1	801520	158	36	89448	26040	48312	51	21	119	0	140	74352	0.0848998	0.913806
ARMC5	839076	558	11	163176	62904	47088	73	28	65	1	109	121632	0.0849867	0.913806
BLOC1S1	1814311	384	26	22464	5904	46440	10	1	34	2	134	201768	0.0850087	0.913806
CLEC2A	NaN	NaN	NaN	31896	7200	0	21	1	0	1	53	113400	0.0850122	0.913806
NXT2	133688	NaN	30	35112	8952	52344	12	1	6	0	7	61296	0.0850244	0.913806
CD3D	963668	192	48	29808	8640	67032	14	3	28	0	31	75672	0.0853124	0.91638
BNIPL	1614665	165	40	61704	18216	155160	31	12	57	2	128	327864	0.0854408	0.917236
TIMM9	290701	552	46	16464	3840	76176	8	3	34	4	190	429504	0.0855195	0.917559
TMEM14C	263716	468	14	20448	5688	81648	7	0	25	1	64	190296	0.0856197	0.918112
SBNO1	1090982	125	37	244800	64944	385560	94	20	126	1	380	1172520	0.0856769	0.918203
DDX11	335562	591	-4	174600	42984	257328	76	20	181	0	201	300312	0.0857795	0.918781
STYX	310977	213	19	42096	9456	143496	20	3	93	0	96	152952	0.0858533	0.91905
FAU	3267059	207	46	23112	7128	68688	12	4	16	0	20	75816	0.0859688	0.91923
FABP4	191177	595	1	23808	5928	58248	14	2	15	2	50	190800	0.0859845	0.91923
RGL1	493691	597	14	141408	37440	356184	66	26	375	0	401	393624	0.0860382	0.91923
CHI3L2	400425	627	41	69360	18120	159048	20	19	75	1	166	354960	0.0860762	0.91923
HAO2	409405	720	3	60528	17520	125784	28	9	54	1	98	207216	0.0861138	0.91923
EYA3	827177	316	28	102048	26832	267984	62	14	197	3	312	459024	0.0862555	0.919704
NFASC	388939	440	33	239016	66696	436608	119	49	320	0	369	503304	0.0862558	0.919704
GPS2	1911735	206	36	58440	15432	137808	34	12	15	0	27	153240	0.0863573	0.920267
BTN3A2	378286	330	51	58248	16416	161496	16	5	70	1	119	324912	0.0865775	0.922092
CES2	942986	142	34	106656	31296	174672	55	21	54	2	172	464400	0.0868145	0.924095
ERLIN2	619400	326	9	63264	16008	229608	20	5	59	0	64	245616	0.0868741	0.924208
TMC4	735613	439	-53	118776	39264	146736	68	13	46	2	148	523368	0.087002	0.925046
RNASEH2B	137500	621	34	59064	13944	122256	27	12	124	0	136	136200	0.0870638	0.925181
MRPL47	397411	520	10	44568	11520	114840	24	3	23	0	26	126360	0.0872795	0.926853
SSH3	1369264	177	44	112704	33600	135288	66	26	54	1	202	412848	0.0873194	0.926853
SS18L2	350455	445	42	14064	3504	45576	10	3	24	0	27	49080	0.0876639	0.929987
RABGGTB	152545	578	-9	59040	15120	175824	26	7	45	0	52	190944	0.0878072	0.930781
KIAA0907	1988461	174	32	105336	31392	256032	52	12	72	1	102	350856	0.0878971	0.930781
INCENP	2712305	253	52	158184	45504	210528	99	34	101	1	177	347064	0.0879092	0.930781
GRIK2	10349	1062	-25	167928	45480	227016	47	13	382	0	395	272496	0.0879362	0.930781
IFI16	97615	866	7	127512	33048	162936	44	10	57	1	81	240216	0.0880217	0.930783
RFC3	84617	580	33	65376	16992	122904	38	6	144	0	150	139896	0.088035	0.930783
FOLH1B	116674	1062	-16	79056	20088	218088	7	0	131	0	131	238176	0.0881417	0.931389
SPHKAP	93607	615	-9	289944	80784	174024	86	41	185	1	310	330240	0.0882351	0.931736
NFATC2	363545	482	28	161832	49560	159480	48	23	214	0	237	209040	0.0882942	0.931736
RPE65	201619	477	-16	94824	24408	176976	34	8	62	0	70	201384	0.0883227	0.931736
NOS1	201056	259	13	247872	69864	441000	137	56	386	0	442	510864	0.0885445	0.933297
PLEKHA5	149622	577	-29	216192	55320	383040	85	30	390	0	420	438360	0.088617	0.933297
HDAC1	1427362	210	43	87240	20976	172728	50	22	97	1	138	222120	0.0886192	0.933297
SUPT6H	1673468	208	36	305928	77472	503064	171	37	88	0	125	580536	0.0888294	0.934989
PRICKLE2	163412	502	3	145320	39216	135288	36	14	299	0	313	174504	0.0888951	0.935159
TBC1D8	333394	406	17	199032	52896	250704	48	29	267	0	296	303600	0.0889588	0.935307
GCN1L1	1586296	225	52	455592	138120	769320	238	117	172	0	289	907440	0.0892098	0.937423
STATH	9753	991	-4	12288	2760	50256	4	2	18	1	49	121464	0.0893078	0.93793
TMEM214	1257014	290	34	118560	35088	238392	60	11	34	0	45	273480	0.0895731	0.940193
ATG9A	773232	177	36	142824	42648	214056	48	9	16	0	25	256704	0.0896861	0.940856
TMBIM1	730654	197	33	54600	15960	129168	41	6	43	0	49	145128	0.0897369	0.940865
PADI2	610093	194	45	115968	32352	188856	80	32	134	1	327	406896	0.0898499	0.941527
CNOT8	523671	378	41	52200	12816	89928	23	8	34	1	94	286584	0.0899564	0.94212
C14orf80	689089	298	41	71400	24720	33912	36	11	62	1	93	84624	0.0904897	0.947179
KIAA1324	994979	215	25	176472	48600	300384	86	37	201	2	422	648072	0.0906025	0.947779
SLC17A9	961230	336	40	75336	22512	160488	33	16	57	0	73	183000	0.0906475	0.947779
ARF5	411207	619	-7	31848	8832	70632	13	3	31	5	190	556272	0.0909704	0.95055
LIMA1	1008076	144	57	132864	34392	178128	52	7	246	0	253	212520	0.0910133	0.95055
UFM1	126181	926	-9	15672	4344	81432	7	1	67	1	261	397848	0.091272	0.952724
ATP6V0D1	1099149	153	45	61752	16440	123984	47	16	104	0	120	140424	0.0915698	0.955081
MAPKAPK3	583785	302	50	67488	18120	134208	40	10	52	0	62	152328	0.0915991	0.955081
TMEM120B	796879	190	43	61056	15552	167616	41	12	157	0	169	183168	0.0916588	0.955175
CRB3	865106	219	33	24000	8328	57816	10	3	5	0	8	66144	0.0917876	0.95599
DDOST	631461	208	35	78816	22776	99648	47	27	33	0	60	122424	0.0921975	0.959729
DDB1	1259416	286	50	199416	54528	381096	95	52	110	1	176	463008	0.0925476	0.960332
COPS2	317456	528	8	82320	18696	200808	34	4	73	0	77	219504	0.0925649	0.960332
EIF4E	225403	415	11	49296	12408	72072	26	4	101	0	105	84480	0.0925887	0.960332
TXNRD1	1237281	168	29	114288	31728	198720	64	20	317	0	337	230448	0.0926012	0.960332
GPATCH4	2049505	180	37	68304	16368	110736	30	10	54	1	95	210960	0.0926049	0.960332
WBSCR22	1139944	214	53	50424	13800	163656	30	9	58	1	136	401952	0.0926263	0.960332
CCDC88B	1610483	257	51	246552	80112	150408	127	40	106	1	230	391896	0.0926687	0.960332
CLEC4C	206421	467	15	38808	8856	98352	22	3	85	0	88	107208	0.0926867	0.960332
INSC	161776	781	-17	99480	29400	161712	59	19	155	1	474	547008	0.0927137	0.960332
PIK3C2B	482894	188	34	281304	81072	450504	173	58	190	4	509	1096128	0.0928746	0.961472
GOLGA6C	NaN	NaN	NaN	123288	31656	60336	9	1	13	0	14	91992	0.0930369	0.962623
AP2M1	1456939	257	45	79104	18024	123264	21	12	32	4	337	1103592	0.0931604	0.963372
PPIE	975799	388	39	60912	14760	178488	30	11	116	1	164	271824	0.0933557	0.963616
ARL8A	649164	297	34	33792	8328	95328	20	8	38	1	119	243960	0.0933559	0.963616
STIP1	1602391	278	57	97512	23736	174888	43	16	85	2	255	485784	0.0933983	0.963616
NAE1	868790	142	24	100248	23880	240264	54	12	127	1	178	348792	0.0934601	0.963616
EDC4	879834	158	50	238944	71952	263304	164	56	57	2	176	546816	0.093477	0.963616
SLC29A1	1107034	216	51	78888	23496	142992	37	13	31	0	44	166488	0.0934905	0.963616
RAP1GAP	529490	297	34	134088	36120	250992	93	31	219	0	250	287112	0.0937132	0.964955
DZIP1	229772	438	45	154776	38184	307368	82	15	127	0	142	345552	0.0937227	0.964955
IL23R	453952	581	-4	111240	27720	143712	39	10	166	0	176	171432	0.0939527	0.966795
TRIP11	336377	375	30	348264	85176	276048	88	23	172	0	195	361224	0.0942477	0.969302
DDX55	929791	224	44	105768	27936	196992	34	13	75	0	88	224928	0.0946059	0.972456
PFN1	1416161	231	30	23904	7128	33264	13	3	9	8	537	1570296	0.0946857	0.972746
NUAK1	143018	473	7	112464	32256	103104	81	20	102	0	122	135360	0.0949458	0.974887
RANBP10	1098330	136	50	107880	30000	133056	50	16	142	0	158	163056	0.0950231	0.97515
CD1D	120333	711	8	57480	16536	149256	31	9	58	5	390	860712	0.0954192	0.978201
TYR	28803	973	-28	91728	24048	69696	28	16	113	0	129	93744	0.0954241	0.978201
BUB1B	876373	161	42	185832	47664	292752	49	12	185	0	197	340416	0.0954798	0.97824
FUT8	412062	875	38	106368	27624	163656	42	9	343	0	352	191280	0.0955533	0.978461
LRRK1	402246	363	12	344856	99816	433152	146	70	243	0	313	532968	0.0957523	0.979968
VAMP3	364696	422	22	18312	4656	70272	15	2	45	0	47	74928	0.0958906	0.980605
PADI1	524388	182	42	115896	31992	164520	77	32	89	0	121	196512	0.0959564	0.980605
SOAT2	1727618	177	46	90624	26520	233640	52	24	76	0	100	260160	0.095985	0.980605
WDR46	1456953	262	30	104928	31080	215712	32	12	20	1	43	322968	0.0960483	0.980605
C1orf122	445096	375	33	18552	6288	51768	11	2	11	0	13	58056	0.0960746	0.980605
UBE3B	430972	428	37	186528	51864	390528	120	40	154	0	194	442392	0.0962386	0.981227
DCHS2	63258	1024	3	615792	181608	282456	163	58	208	0	266	464064	0.0962395	0.981227
C17orf49	1696302	360	24	33192	9936	91224	15	6	22	0	28	101160	0.0964274	0.982612
GTF3C1	282478	597	25	364368	101904	511128	188	62	149	1	219	642576	0.0965472	0.983301
MAP6	528316	227	45	134232	42744	97272	86	30	98	1	453	499632	0.0967571	0.984907
FAIM2	1291800	231	45	55368	16272	139968	37	14	119	2	228	274440	0.0971199	0.987963
MUL1	573203	429	30	59376	17736	55512	35	12	29	1	56	95640	0.0971621	0.987963
ACD	1065785	147	41	91632	30480	143352	50	19	19	0	38	173832	0.0973123	0.988958
NFYB	1222031	156	17	37992	8952	122040	15	8	44	0	52	130992	0.0974124	0.989442
MRPS14	176818	828	4	22080	6504	42696	18	6	18	2	107	265632	0.0975721	0.990429
PTMS	2816186	232	48	19320	4080	56520	13	3	53	0	56	60600	0.097708	0.990429
PLA2G5	528859	466	24	24672	6504	62496	22	16	95	0	111	69000	0.0977166	0.990429
MATN1	286775	493	27	84336	25176	51912	45	24	47	0	71	77088	0.0977197	0.990429
FBRSL1	NaN	NaN	NaN	171528	59016	0	125	43	0	1	95	165216	0.0978508	0.991225
FCRL6	801453	497	6	75024	21672	160416	30	9	62	0	71	182088	0.0979788	0.99199
IPO8	239796	580	-19	184752	46368	340920	83	25	163	1	256	520560	0.0980986	0.992669
GNRH1	178665	515	21	16320	4560	41256	6	1	6	1	68	236352	0.0982244	0.99341
CACHD1	213591	581	-6	214728	57144	393264	124	47	256	1	514	732456	0.0986423	0.996668
AGL	289704	595	9	275448	70152	424584	85	23	236	0	259	494736	0.0986537	0.996668
SPOCK1	216344	646	26	78288	19488	143712	24	10	423	0	433	163200	0.098744	0.996668
PMM1	1467336	183	66	46536	12432	90360	40	7	46	0	53	102792	0.0987579	0.996668
ABI3BP	459170	548	-1	190728	51624	319464	75	15	372	0	387	371088	0.0988728	0.997294
PTPN5	605685	562	26	98640	27648	194400	73	35	110	0	145	222048	0.09895	0.997539
RAG1	97499	412	-17	177120	48672	13968	54	25	52	0	77	62640	0.0995936	1
KIAA0100	1651143	225	31	384912	109152	528912	148	48	64	0	112	638064	0.0996302	1
USP43	78043	204	-50	188280	58536	133632	88	44	101	0	145	192168	0.0996882	1
C8orf33	454161	440	8	39336	11640	62208	13	5	15	0	20	73848	0.0998852	1
SEL1L	192523	330	-11	140904	36576	281520	79	20	113	1	209	467208	0.0999346	1
RPTOR	782748	381	22	232656	65424	513648	117	60	575	0	635	579072	0.100044	1
DUOX1	667418	544	27	267168	77568	435744	126	50	100	1	194	635280	0.100094	1
SPTBN2	1432488	187	46	406200	120624	433440	174	67	218	0	285	554064	0.100182	1
CACNA2D3	29637	816	12	197064	49608	466416	107	27	767	0	794	516024	0.100213	1
ATP2C2	646239	396	5	165144	47040	352944	90	35	241	0	276	399984	0.100277	1
KIAA0754	NaN	NaN	NaN	232416	76032	10224	126	37	11	1	100	192456	0.10046	1
KRT73	1441383	464	29	92448	26856	140760	44	18	35	0	53	167616	0.100473	1
MARS	1347799	194	38	156408	44400	286632	80	30	95	0	125	331032	0.101069	1
CNIH3	408298	633	-5	29040	7176	128016	31	8	338	0	346	135192	0.101129	1
SLMO2	948552	126	25	34344	9216	55368	14	1	32	8	720	1417200	0.101253	1
SCFD1	386053	583	2	117024	28920	378864	55	11	190	0	201	407784	0.101301	1
MYH6	1220624	456	31	340368	89472	538560	115	45	178	1	253	744048	0.101471	1
PILRB	1430637	204	54	44880	5520	181728	35	6	84	1	156	331224	0.101515	1
ZNF259	419339	326	36	81480	21768	198864	38	13	53	1	100	311544	0.101625	1
ZNF692	411701	567	-4	90216	26352	110808	36	19	62	0	81	137160	0.10167	1
SNRNP40	643810	234	30	62928	17136	171720	34	10	119	0	129	188856	0.101699	1
KCNIP4	35439	1264	3	53064	12672	145440	27	3	807	0	810	158112	0.101835	1
FUS	1250318	351	26	92928	24936	219456	52	49	201	0	250	244392	0.102254	1
CHRNA1	414231	577	21	84024	23040	123696	25	10	57	3	189	407112	0.102334	1
S100A14	1454773	186	26	18576	4968	65736	11	7	17	1	48	153576	0.102901	1
SLC43A1	923775	197	9	96240	28752	133560	49	28	91	0	119	162312	0.103159	1
ZBTB48	628180	259	38	118704	33144	119664	72	25	54	0	79	152808	0.103376	1
CPSF4	1327454	288	60	48552	11784	171648	25	8	44	0	52	183432	0.103504	1
HPRT1	270801	NaN	45	39696	9912	99504	13	2	60	1	115	178848	0.103525	1
HIGD2A	576954	347	45	17712	5832	76896	7	2	3	0	5	82728	0.103598	1
EME1	1335838	196	24	100104	28344	130320	33	14	20	0	34	158664	0.10375	1
AQP10	1653296	236	29	49896	16920	75024	35	14	28	1	108	208536	0.103782	1
LENEP	1612870	224	35	10416	3408	45648	6	3	0	0	3	49056	0.10387	1
CPT1A	619314	303	45	137904	37344	240696	52	28	233	0	261	278040	0.103893	1
UNC45A	833957	291	42	161136	48456	250848	98	38	70	1	197	531240	0.103918	1
C17orf85	505430	215	30	109560	28176	88992	56	15	77	1	237	335328	0.104264	1
SGCZ	3398	1175	-34	54216	15408	176976	23	4	886	0	890	192384	0.104378	1
KHDRBS1	1216050	133	33	74928	23280	129816	35	12	56	0	68	153096	0.104386	1
CAMK1G	204559	405	-3	84120	22368	181224	45	13	59	0	72	203592	0.104669	1
SLC16A7	22532	899	-36	81432	23184	52416	33	8	172	0	180	75600	0.104934	1
HIAT1	292450	530	4	84504	24720	154440	38	15	80	0	95	179160	0.10503	1
MFHAS1	164853	395	34	171024	57000	37872	65	28	141	0	169	94872	0.105106	1
SYNPO	1119691	198	51	186504	64056	2880	50	19	79	0	98	66936	0.105151	1
POLE	724450	495	35	399336	108624	675792	250	80	166	0	246	784416	0.105202	1
EXOSC9	324357	506	29	80928	21240	150048	30	5	35	2	136	580680	0.105251	1
TM6SF1	308479	635	29	64224	18504	151488	40	8	59	0	67	169992	0.105483	1
GAPT	125347	446	5	26784	7344	8568	11	0	2	1	36	226776	0.105486	1
MT2A	653985	187	28	11712	2400	45288	8	2	29	4	189	364320	0.105625	1
TOMM6	NaN	NaN	NaN	12936	3840	52416	8	1	5	0	6	56256	0.105628	1
CCL2	26189	889	-12	17688	4632	41544	8	2	17	1	31	97488	0.105688	1
NTAN1	564013	463	22	55008	14904	140040	28	4	43	1	136	394248	0.105696	1
FCRL3	180228	829	21	126336	36456	211464	63	11	73	0	84	247920	0.105725	1
PGLYRP4	1140044	401	32	64392	18696	139680	42	12	37	0	49	158376	0.105934	1
BANP	639210	231	31	93768	25968	105336	47	19	266	0	285	131304	0.10596	1
PCBP2	1712232	191	56	65328	17976	225864	36	10	112	2	307	616080	0.106	1
NDUFA1	772178	NaN	38	12768	3288	72360	6	0	13	0	13	75648	0.106049	1
GUF1	62787	1009	2	117192	32136	227160	36	12	38	1	57	289224	0.1063	1
GTF2H1	601817	252	37	98016	24600	177048	52	12	101	1	285	555696	0.106375	1
AKAP11	183147	411	51	326952	87048	139968	98	33	80	0	113	227016	0.106503	1
SUGT1	307262	469	26	66984	15816	139896	24	8	79	3	394	749520	0.106691	1
GSDMC	258154	428	13	90480	23208	216288	29	9	46	3	105	405336	0.106747	1
BRAP	591444	191	32	104736	26520	198576	61	17	90	0	107	225096	0.106823	1
FAM50A	2277674	NaN	40	63048	13992	160632	37	8	24	2	91	412056	0.106953	1
PAK1IP1	262380	410	14	70200	17424	127512	22	2	19	0	21	144936	0.107021	1
MYO15A	911350	192	29	597960	182880	641520	233	114	303	0	417	824400	0.107237	1
SCYL1	3988328	197	46	139512	40272	142488	70	28	51	0	79	182760	0.107319	1
CD40	559725	526	55	51744	10752	137880	22	6	56	0	62	148632	0.107344	1
WDTC1	854040	162	27	118080	32472	193176	73	28	169	2	331	408120	0.107431	1
PRKD1	23615	1041	-39	159288	42816	241920	59	13	440	0	453	284736	0.107517	1
HNRNPU	695318	417	6	144744	37416	207648	59	10	40	0	50	245064	0.107537	1
AMBP	244063	558	0	62256	16584	144792	32	4	44	0	48	161376	0.107575	1
GBP5	379427	834	-4	103128	26544	147240	27	15	47	2	134	397872	0.107689	1
FAM120AOS	422600	547	26	49080	14208	40896	15	4	28	0	32	55104	0.107758	1
ACPT	652250	593	27	70656	24600	75600	40	13	26	1	58	156240	0.107969	1
BRD7	303953	520	14	117648	28152	264456	47	8	95	1	279	691392	0.107971	1
CENPF	457503	186	-7	544296	134016	386928	163	64	123	0	187	520944	0.108088	1
N6AMT1	312901	480	6	36960	11064	133200	10	3	34	1	141	430896	0.108106	1
PCDHA3	861651	606	2	160200	51624	285120	33	18	1	0	19	336744	0.108178	1
DOCK4	133354	718	-18	349032	90528	455832	141	33	428	0	461	546360	0.108215	1
APAF1	488214	461	11	222384	54888	396432	72	14	175	0	189	451320	0.108233	1
SLC23A3	773232	177	36	105144	31728	123912	37	12	22	1	94	431880	0.108438	1
SPINK6	63265	390	-8	14784	3576	64224	10	4	27	5	310	753504	0.108628	1
RBM47	247828	341	64	99288	30168	63000	34	17	262	0	279	93168	0.108948	1
UBASH3B	660955	261	6	113208	30936	225648	50	26	278	1	512	416904	0.109054	1
CEP170	180288	1024	0	274320	75672	132624	48	19	122	1	279	379440	0.109111	1
ZMAT2	774470	356	31	36912	7872	147744	9	8	29	0	37	155616	0.109379	1
SMPDL3B	891090	272	20	84720	24072	102816	41	20	80	3	278	377400	0.1095	1
CALCOCO2	757963	239	29	82104	17904	190152	33	10	95	1	140	282840	0.109508	1
ATF7IP2	199617	364	9	119424	30984	133776	59	9	272	0	281	164760	0.10963	1
DRAP1	3779084	287	42	36480	9744	67320	27	9	32	0	41	77064	0.110112	1
CCDC130	767214	289	6	69192	18864	104184	26	10	96	0	106	123048	0.110292	1
C16orf93	1632278	158	61	51984	14040	130320	24	12	10	0	22	144360	0.11074	1
C1orf112	212980	614	8	151128	39816	333936	67	15	191	0	206	373752	0.110988	1
RNF111	591201	230	31	169368	47568	168336	81	13	223	0	236	215904	0.111202	1
PCDHA9	896676	606	-12	162768	53088	189864	35	18	6	1	40	539760	0.111375	1
DPP4	153730	528	9	139440	33432	387864	55	11	93	0	104	421296	0.111651	1
JUP	1760409	175	35	126888	38280	130968	41	23	195	0	218	169248	0.11211	1
ELF5	685229	295	5	48240	10944	99792	20	6	75	0	81	110736	0.112134	1
FAM3C	100604	535	-1	41808	10032	147960	13	3	42	1	56	203808	0.112189	1
SP3	296444	376	27	131232	39408	55008	20	13	84	0	97	94416	0.112212	1
SLC25A39	1036092	172	39	61848	19080	100584	42	9	38	0	47	119664	0.112226	1
POMT1	651666	272	34	130416	36624	240120	41	8	71	0	79	276744	0.112688	1
C14orf1	639204	372	46	24480	7128	70632	11	4	10	0	14	77760	0.112785	1
UBN1	704578	195	26	192768	57288	335232	80	34	89	0	123	392520	0.112904	1
IGFBPL1	234360	688	16	45600	15960	42984	16	6	20	1	59	165480	0.112907	1
TRAIP	1306720	191	39	83256	22296	225936	35	14	65	0	79	248232	0.112929	1
XRCC5	597243	384	33	131616	32472	437544	47	14	124	0	138	470016	0.113896	1
PRH2	NaN	NaN	NaN	28296	8856	53568	10	0	16	0	16	62424	0.113954	1
ART5	537999	403	23	49224	15000	38304	30	9	23	3	234	426312	0.114085	1
OAS3	613755	433	38	184752	54720	133056	61	35	75	0	110	187776	0.114149	1
MYH7	1220544	456	29	339480	89640	508608	118	47	181	0	228	598248	0.114191	1
NVL	626336	139	16	150312	41280	341352	67	19	199	1	233	423576	0.114588	1
SOX15	1957426	194	24	38040	12792	56736	14	13	7	4	179	785544	0.114813	1
INPP5B	445083	232	38	162528	41520	290808	99	41	229	0	270	332328	0.115039	1
RIN2	213905	508	0	152880	43680	64368	41	13	138	1	187	142344	0.115088	1
CUL5	421044	572	14	140616	33264	219528	55	8	186	0	194	252792	0.115854	1
SLC25A32	430771	673	28	57432	16224	95040	20	2	32	3	134	555672	0.115958	1
CARD18	46073	568	-18	16368	3936	39816	9	2	11	0	13	43752	0.116089	1
WSB2	639801	584	-3	70296	19632	118656	36	14	77	0	91	138288	0.116221	1
RABGGTA	915114	220	38	97824	29616	121320	64	22	42	0	64	150936	0.116222	1
MTCP1	NaN	NaN	NaN	19752	5016	48024	11	2	8	0	10	53040	0.116364	1
NADK	1511678	243	30	77928	21792	165888	67	25	99	1	139	223056	0.116582	1
PROSC	651180	379	15	48528	13248	128808	19	8	27	1	70	363240	0.11666	1
LRRC4B	762018	517	35	115320	39480	4680	49	21	56	0	77	44160	0.116797	1
NPRL2	843769	206	51	67344	17832	147240	24	17	8	0	25	165072	0.116932	1
ANP32E	1207965	197	39	48888	10944	107064	22	4	57	4	278	569952	0.116978	1
TMEM92	1297691	196	28	27936	8208	65376	14	8	48	0	56	73584	0.11698	1
LDHD	681970	162	22	85632	27120	101952	66	27	33	0	60	129072	0.117	1
[truncated: 16,863 more rows]

## Sheet: Intogen
GENE	SYMBOL	DRIVER_LABEL	SIGNALS	SIGNAL_COUNT	KNOWN_DRIVER	CONNECTED_TO_DRIVER	MUTS_CS	MUTS_CS_SAMPLES	CGC	GENE_LEN	GENE_NUM_MUTS	MUTS_IN_CLUST	NUM_CLUSTERS	CLUST_COORDS	GENE_SCORE	ZSCORE_ONCODRIVECLUST	PVALUE_ONCODRIVECLUST	QVALUE_ONCODRIVECLUST	PVALUE_ONCODRIVEFM	QVALUE_ONCODRIVEFM	PPH2_SCORE_PVALUE	MA_SCORE_PVALUE	SIFT_SCORE_PVALUE	MUTS_PAM	MUTS_PAM_SAMPLES
ENSG00000004897	CDC27	Multisignal	CF	2		TRUE	613	25		831	389	346	27	[67,67]:5,[87,89]:7,[98,100]:11,[108,111]:18,[115,120]:11,[173,178]:8,[190,194]:7,[212,215]:15,[273,278]:6,[306,310]:6,[317,318]:6,[345,346]:6,[354,362]:13,[380,388]:8,[396,400]:16,[473,478]:11,[486,486]:3,[493,502]:15,[510,521]:13,[527,527]:6,[555,555]:3,[565,565]:3,[574,576]:4,[579,594]:65,[605,609]:13,[615,619]:15,[622,644]:52	0.57033	3.41162	0.000322886	0.0345716	0	0	1e-08	1e-08	1e-08	452	25
ENSG00000175029	CTBP2	Multisignal	CF	2		TRUE	519	24		986	347	296	26	[29,46]:6,[151,159]:5,[389,392]:3,[449,455]:6,[571,571]:2,[580,587]:5,[616,622]:18,[622,626]:23,[634,634]:6,[643,644]:4,[652,660]:13,[664,667]:12,[697,710]:31,[715,715]:8,[721,724]:13,[730,740]:50,[747,750]:9,[758,764]:11,[769,789]:26,[809,812]:3,[821,821]:7,[907,907]:2,[956,961]:10,[961,966]:7,[973,978]:10,[985,985]:6	0.609625	3.69834	0.000108507	0.015675	6.23e-10	9.85e-09	0.0064	1e-08	0.0245	373	23
ENSG00000143061	IGSF3	Multisignal	CF	2			385	25		1215	283	226	19	[51,51]:12,[72,75]:19,[207,212]:41,[254,259]:6,[350,350]:8,[390,393]:15,[434,434]:7,[446,449]:25,[455,456]:12,[473,478]:12,[503,503]:2,[595,595]:20,[639,639]:6,[649,651]:6,[668,671]:10,[680,680]:9,[690,690]:4,[1040,1050]:7,[1081,1087]:5	0.683819	4.2397	1.12e-05	0.0037722	0	0	1e-08	1e-08	1e-08	283	25
ENSG00000151846	PABPC3	Multisignal	CF	2		TRUE	338	25		632	233	198	19	[172,172]:10,[178,181]:11,[191,195]:20,[205,207]:26,[218,218]:3,[227,231]:21,[251,251]:9,[293,293]:2,[309,313]:8,[319,323]:5,[345,345]:10,[394,396]:3,[424,424]:6,[444,448]:21,[469,469]:11,[473,475]:9,[482,489]:18,[495,495]:2,[519,519]:3	0.699424	4.35357	6.7e-06	0.00253958	7.05e-05	0.000560304	0.0673	0.0004	0.0222	238	25
ENSG00000198521	ZNF43	Multisignal	CF	2		TRUE	316	25		810	231	194	24	[325,326]:7,[334,334]:8,[408,417]:7,[422,423]:19,[438,440]:8,[445,451]:7,[477,482]:6,[522,522]:7,[531,535]:11,[548,550]:6,[558,558]:9,[567,567]:3,[583,586]:6,[593,595]:6,[619,619]:3,[631,634]:10,[646,650]:8,[658,661]:17,[674,674]:12,[682,682]:3,[688,688]:2,[695,695]:3,[732,736]:14,[751,758]:12	0.738221	4.63664	1.77e-06	0.000947871	0	0	1e-08	1e-08	0.0004	231	25
ENSG00000112584	FAM120B	Multisignal	CF	2		TRUE	283	25		934	230	188	17	[3,8]:4,[124,127]:3,[372,384]:10,[388,397]:16,[402,408]:8,[412,417]:7,[419,422]:9,[428,432]:24,[439,446]:23,[451,456]:17,[466,468]:5,[475,490]:31,[492,502]:18,[710,715]:6,[758,758]:2,[908,908]:2,[914,919]:3	0.554637	3.29712	0.000488411	0.047086	1.33e-10	2.37e-09	1e-08	0.0331	0.0009	232	25
ENSG00000100031	GGT1	Multisignal	CF	2		TRUE	280	25		570	158	140	12	[21,21]:33,[84,84]:11,[107,108]:16,[117,122]:17,[212,213]:5,[272,272]:5,[355,355]:8,[361,365]:12,[369,372]:8,[379,379]:5,[387,388]:9,[454,454]:11	0.806949	5.13813	1.39e-07	0.000206462	0	0	0.0004	1e-08	1e-08	164	25
ENSG00000167232	ZNF91	Multisignal	CF	2		TRUE	272	25		1192	185	146	26	[310,315]:13,[333,333]:5,[361,362]:3,[386,386]:3,[484,488]:3,[503,503]:2,[513,516]:13,[530,536]:5,[569,570]:4,[641,641]:5,[650,650]:3,[670,670]:2,[679,682]:3,[824,824]:3,[836,836]:2,[845,853]:4,[853,857]:8,[922,925]:14,[930,937]:14,[949,955]:10,[962,962]:2,[983,983]:7,[1004,1004]:7,[1013,1016]:5,[1098,1102]:4,[1164,1164]:2	0.666698	4.11478	1.94e-05	0.00551663	5.24e-06	5.43e-05	0.0125	0.0002	0.0125	186	25
ENSG00000070756	PABPC1	Multisignal	CF	2		TRUE	268	25		637	209	188	24	[132,133]:6,[141,147]:9,[151,154]:8,[165,168]:3,[178,181]:5,[195,195]:3,[206,207]:6,[251,254]:4,[271,272]:3,[345,345]:9,[365,365]:5,[372,374]:6,[399,402]:8,[406,423]:14,[454,454]:10,[475,475]:16,[481,481]:9,[493,493]:11,[505,509]:15,[517,517]:8,[558,564]:4,[569,574]:9,[579,584]:8,[593,606]:9	0.757634	4.7783	8.84e-07	0.000618819	2.47e-05	0.000221792	0.0265	0.0004	0.017	217	23
ENSG00000109536	FRG1	Multisignal	CF	2			261	25		259	160	141	10	[9,19]:16,[26,26]:7,[66,66]:3,[106,108]:17,[123,144]:32,[144,154]:21,[157,163]:20,[169,169]:5,[218,218]:5,[225,235]:15	0.561474	3.347	0.000408449	0.0408093	4.79e-11	9.45e-10	0.0025	1e-08	0.004	210	25
ENSG00000149531	FRG1B	Multisignal	CF	2			259	25		183	147	145	10	[7,12]:15,[24,31]:15,[39,47]:10,[60,69]:19,[72,85]:34,[91,95]:23,[101,101]:4,[150,153]:8,[159,163]:9,[173,180]:8	0.608719	3.69173	0.000111367	0.0158367	0.00419104	0.0195666	0.0066	0.9942	0.0115	193	25
ENSG00000034152	MAP2K3	Multisignal	CF	2		TRUE	253	25		348	86	66	10	[40,42]:7,[55,55]:5,[68,68]:2,[84,84]:9,[94,96]:14,[102,102]:8,[119,119]:2,[215,215]:5,[222,225]:6,[288,293]:8	0.675831	4.18141	1.45e-05	0.00443738	0.0116369	0.0461674	0.0093	0.1863	0.1564	130	24
ENSG00000204525	HLA-C	Multisignal	CF	2		TRUE	248	25		404	159	140	18	[8,10]:4,[16,16]:3,[25,33]:6,[50,50]:3,[56,61]:5,[70,78]:14,[82,85]:5,[138,141]:3,[151,169]:12,[169,177]:17,[192,192]:2,[204,219]:16,[224,228]:15,[232,245]:13,[254,255]:5,[334,336]:3,[346,346]:7,[356,356]:7	0.592785	3.57546	0.000174803	0.0214984	2.49e-08	3.26e-07	0.0984	1e-08	0.0864	173	25
ENSG00000152291	TGOLN2	Multisignal	CF	2		TRUE	236	25		455	166	149	8	[77,85]:5,[95,99]:14,[107,124]:24,[131,142]:29,[148,159]:20,[159,170]:10,[179,186]:7,[194,214]:40	0.579503	3.47855	0.000252063	0.0283213	6.7e-09	9.25e-08	1e-08	0.309	0.0066	173	25
ENSG00000135976	ANKRD36	Multisignal	CF	2			232	25		1942	151	107	17	[273,273]:3,[277,285]:8,[297,297]:4,[368,368]:12,[375,378]:15,[395,405]:11,[418,421]:8,[440,440]:8,[501,506]:8,[566,566]:2,[572,572]:8,[825,825]:2,[998,998]:2,[1013,1014]:3,[1066,1068]:5,[1144,1144]:4,[1280,1280]:4	0.62296	3.79564	7.36e-05	0.0124097	0.00251067	0.0126622	0.0243	0.7208	0.0023	161	24
ENSG00000182903	ZNF721	Multisignal	CF	2		TRUE	228	25		924	126	84	13	[142,142]:2,[229,229]:2,[313,322]:15,[334,341]:21,[363,363]:5,[540,546]:7,[558,558]:6,[565,565]:10,[571,571]:2,[607,607]:6,[854,854]:2,[889,890]:4,[897,897]:2	0.561096	3.34425	0.000412532	0.0408093	1.45e-09	2.16e-08	1e-08	0.0065	0.0597	133	25
ENSG00000182141	ZNF708	Multisignal	CF	2		TRUE	226	24		564	152	133	17	[35,35]:2,[210,212]:4,[221,223]:3,[262,263]:7,[269,273]:12,[279,279]:6,[298,301]:5,[320,320]:2,[325,332]:18,[360,360]:4,[383,388]:29,[406,406]:2,[417,417]:9,[495,495]:3,[516,520]:18,[535,535]:3,[549,556]:6	0.726363	4.55012	2.68e-06	0.00115926	0.00127753	0.00711954	0.3679	0.0047	0.0103	153	24
ENSG00000206503	HLA-A	Multisignal	CF	2	TRUE	TRUE	217	22		372	151	140	21	[4,14]:5,[48,48]:3,[56,56]:3,[75,80]:12,[86,87]:6,[94,101]:7,[119,123]:10,[131,131]:3,[138,140]:5,[151,151]:4,[159,180]:23,[190,192]:10,[199,202]:19,[231,231]:2,[251,255]:6,[277,277]:2,[300,300]:2,[307,312]:4,[313,323]:4,[331,335]:4,[364,364]:6	0.664715	4.10031	2.06e-05	0.00552219	7.19e-10	1.12e-08	0.0002	1e-08	0.9137	152	22
ENSG00000204514	ZNF814	Multisignal	CF	2			191	24		856	137	100	17	[158,158]:2,[276,276]:2,[320,323]:5,[337,337]:7,[365,365]:3,[376,379]:16,[390,393]:9,[404,404]:3,[517,522]:5,[568,581]:7,[587,587]:4,[597,605]:7,[768,768]:2,[781,782]:12,[786,790]:8,[801,802]:4,[819,824]:4	0.614932	3.73706	9.31e-05	0.0141203	3.7e-09	5.25e-08	0.0441	1e-08	0.0243	138	23
ENSG00000183955	SETD8	Multisignal	CF	2		TRUE	189	25		353	104	87	8	[11,15]:6,[121,122]:14,[130,130]:2,[155,155]:17,[163,168]:12,[238,240]:21,[302,303]:9,[331,332]:6	0.73245	4.59454	2.17e-06	0.00103872	8.1e-07	9.28e-06	0.0205	0.0019	0.0001	138	25
ENSG00000005022	SLC25A5	Multisignal	CF	2		TRUE	183	25		299	94	79	9	[73,82]:30,[111,111]:6,[118,118]:3,[137,140]:10,[149,149]:2,[249,263]:12,[271,273]:6,[282,282]:7,[293,293]:3	0.613513	3.72671	9.7e-05	0.0144719	0.00240616	0.0122254	0.355	0.0002	0.5388	96	22
ENSG00000188171	ZNF626	Multisignal	CF	2		TRUE	176	23		529	129	103	14	[104,108]:5,[135,136]:3,[213,215]:6,[249,249]:12,[294,294]:2,[309,310]:16,[328,338]:9,[345,354]:13,[360,366]:6,[406,408]:9,[423,424]:4,[444,445]:4,[518,523]:7,[529,529]:7	0.635291	3.88561	5.1e-05	0.00947926	1.17e-05	0.000113224	0.0257	0.0005	0.006	129	23
ENSG00000197020	ZNF100	Multisignal	CF	2		TRUE	175	24		543	129	102	15	[45,45]:2,[239,242]:3,[280,280]:5,[286,290]:8,[307,314]:11,[320,320]:2,[328,336]:17,[357,362]:6,[366,368]:9,[388,389]:3,[406,409]:11,[449,449]:9,[460,460]:2,[471,474]:10,[488,488]:4	0.662457	4.08383	2.21e-05	0.00559948	0.000121267	0.000905691	0.0029	0.0048	0.0802	130	24
ENSG00000146757	ZNF92	Multisignal	CF	2		TRUE	166	24		587	118	98	14	[46,46]:2,[67,72]:3,[243,254]:26,[268,273]:5,[277,282]:20,[304,308]:7,[337,337]:2,[353,359]:4,[366,366]:3,[387,394]:13,[463,468]:4,[476,480]:5,[506,506]:2,[556,556]:2	0.56614	3.38105	0.000361048	0.0373397	0.00711865	0.0305237	0.0729	0.0403	0.0496	118	24
ENSG00000168300	PCMTD1	Multisignal	CF	2			156	25		358	101	74	6	[239,239]:3,[248,259]:22,[272,274]:6,[281,281]:13,[289,295]:13,[302,302]:17	0.612428	3.71879	0.000100088	0.014692	2.09e-09	3.07e-08	1e-08	0.0771	0.0075	106	25
ENSG00000196268	ZNF493	Multisignal	CF	2		TRUE	150	25		775	121	92	12	[343,343]:3,[472,475]:5,[480,480]:18,[499,499]:2,[513,517]:13,[527,528]:5,[537,539]:9,[561,570]:5,[625,626]:6,[646,654]:17,[698,702]:3,[730,737]:6	0.632466	3.865	5.55e-05	0.00991196	0.00574613	0.0254674	0.1452	0.1239	0.0062	127	25
ENSG00000147274	RBMX	Multisignal	CF	2		TRUE	137	22		392	95	83	12	[2,14]:10,[78,84]:8,[115,119]:6,[158,158]:6,[167,169]:7,[196,199]:13,[205,210]:8,[228,233]:7,[301,301]:8,[339,339]:2,[356,357]:4,[379,386]:4	0.710225	4.43237	4.66e-06	0.00184397	1.62e-10	2.84e-09	0.0009	0.0409	1e-08	114	22
ENSG00000175215	CTDSP2	Multisignal	CF	2		TRUE	97	23		272	59	49	6	[3,3]:5,[40,40]:2,[97,106]:16,[117,119]:13,[179,190]:8,[232,235]:5	0.653244	4.01661	2.95e-05	0.00655283	2.8e-05	0.000248405	0.022	0.0001	0.0944	67	23
ENSG00000108298	RPL19	Multisignal	CF	2		TRUE	91	23		197	41	27	4	[158,158]:6,[176,179]:9,[185,185]:6,[193,193]:6	0.64277	3.94018	4.07e-05	0.00823332	0.00617191	0.0270584	0.8112	0.0015	0.1002	44	22
ENSG00000143384	MCL1	Multisignal	CF	2		TRUE	79	25		351	61	43	4	[21,21]:34,[30,34]:3,[92,92]:2,[135,139]:4	0.675527	4.1792	1.46e-05	0.00443738	4.66e-08	5.94e-07	1e-08	0.9257	0.0182	63	24
ENSG00000104388	RAB2A	Multisignal	CF	2		TRUE	77	22		213	53	41	3	[39,47]:33,[65,74]:5,[104,105]:3	0.594973	3.59143	0.000164435	0.0205003	1.32e-10	2.36e-09	1e-08	0.0087	0.0034	65	22
ENSG00000242498	C15orf38	Multisignal	CF	2			59	22		227	45	31	4	[65,66]:3,[159,159]:2,[165,166]:3,[212,218]:23	0.600791	3.63388	0.000139594	0.0181492	0.00162333	0.00875098	0.0003	0.5272	0.1502	47	21
ENSG00000100908	EMC9	Multisignal	CF	2			48	21		209	31	22	2	[5,8]:20,[140,140]:2	0.626266	3.81976	6.68e-05	0.0115559	0.000295149	0.00197139	0.0061	0.0029	0.1776	33	19
ENSG00000125538	IL1B	Multisignal	CF	2		TRUE	48	20		270	40	31	3	[62,66]:4,[203,210]:25,[229,229]:2	0.551336	3.27303	0.000531999	0.0487116	0.000887281	0.00518521	0.0019	0.0279	0.2173	40	19
ENSG00000175130	MARCKSL1	Multisignal	CF	2		TRUE	36	18		196	31	20	2	[82,86]:18,[133,133]:2	0.605413	3.6676	0.000122417	0.0166286	2.79e-05	0.000247933	0.0007	0.9859	0.0003	31	18
ENSG00000213240	NOTCH2NL	Multisignal	CF	2		TRUE	33	13		237	26	20	5	[67,67]:3,[113,113]:5,[179,181]:4,[188,188]:5,[196,196]:3	0.75	4.72259	1.16e-06	0.000756861	1.42e-05	0.000135437	0.0051	0.0086	0.0022	28	13
ENSG00000167548	MLL2	1Signal-Known	F	1	TRUE	TRUE	801	25		5538	526	181	28	[281,284]:4,[289,295]:4,[506,507]:3,[1080,1088]:5,[1107,1130]:16,[1544,1546]:4,[1648,1648]:2,[1895,1903]:7,[1989,1989]:3,[2362,2370]:4,[2640,2648]:4,[3144,3154]:6,[3596,3600]:4,[3912,3912]:2,[3923,3932]:10,[3932,3957]:37,[3957,3968]:23,[4319,4319]:2,[4356,4374]:7,[4420,4420]:2,[4464,4468]:4,[4716,4721]:5,[4772,4784]:7,[4859,4865]:4,[4910,4915]:4,[5167,5167]:2,[5486,5489]:3,[5489,5492]:3	0.207801	0.76642	0.221713	0.622855	1.54e-07	1.89e-06	0.1704	1e-08	0.3652	537	25
ENSG00000055609	MLL3	1Signal-Known	F	1	TRUE	TRUE	683	25		4969	456	178	36	[28,28]:9,[32,35]:3,[103,107]:3,[291,293]:4,[338,339]:7,[348,348]:4,[378,380]:3,[391,391]:4,[422,422]:2,[755,755]:4,[765,765]:3,[820,820]:3,[838,838]:3,[845,845]:6,[856,866]:19,[882,886]:18,[891,894]:5,[904,909]:9,[927,931]:3,[973,973]:2,[987,990]:10,[1205,1205]:9,[1383,1383]:2,[1558,1568]:6,[1584,1588]:3,[1959,1964]:3,[2257,2257]:2,[2856,2865]:5,[3266,3266]:2,[3514,3517]:3,[3757,3757]:2,[4402,44…	0.313841	1.54014	0.0617627	0.622855	0	0	1e-08	1e-08	1e-08	471	25
ENSG00000196367	TRRAP	1Signal-Known	F	1	TRUE	TRUE	523	25		3860	327	90	25	[79,85]:4,[212,219]:5,[278,282]:4,[289,294]:4,[537,547]:8,[582,582]:2,[951,957]:4,[1228,1231]:3,[1364,1368]:3,[1779,1779]:2,[2266,2273]:4,[2281,2281]:2,[2442,2448]:4,[2460,2460]:2,[2615,2618]:5,[2688,2689]:3,[2756,2761]:3,[2768,2789]:8,[2826,2829]:3,[2877,2877]:2,[2977,2981]:4,[3150,3151]:3,[3190,3192]:3,[3789,3789]:2,[3838,3842]:3	0.192006	0.651167	0.257469	0.622855	0	0	1e-08	1e-08	1e-08	339	25
ENSG00000118058	MLL	1Signal-Known	F	1	TRUE	TRUE	426	25		3973	294	38	11	[56,56]:2,[1095,1101]:4,[1150,1157]:7,[1182,1182]:2,[1342,1344]:4,[1350,1350]:2,[1782,1785]:3,[3230,3232]:4,[3482,3491]:5,[3757,3759]:3,[3865,3865]:2	0.0986576	-0.0299526	0.511948	0.627566	0	0	1e-08	1e-08	1e-08	307	25
ENSG00000178104	PDE4DIP	1Signal-Known	F	1	TRUE		421	25		2483	203	94	24	[5,12]:4,[26,30]:7,[60,60]:5,[142,142]:6,[162,162]:3,[304,308]:5,[412,412]:2,[430,432]:5,[617,617]:2,[845,845]:2,[1070,1075]:4,[1229,1231]:3,[1397,1402]:4,[1507,1517]:7,[1532,1532]:2,[1590,1590]:4,[1763,1764]:3,[1878,1878]:2,[2048,2055]:5,[2137,2137]:3,[2201,2201]:2,[2427,2427]:6,[2433,2433]:5,[2477,2477]:3	0.401577	2.18031	0.0146172	0.390197	0	0	1e-08	1e-08	1e-08	262	25
ENSG00000148400	NOTCH1	1Signal-Known	F	1	TRUE	TRUE	374	25		2556	195	27	9	[370,370]:2,[520,524]:3,[692,701]:4,[938,938]:2,[1610,1613]:4,[1687,1690]:4,[1751,1751]:2,[1939,1944]:3,[2386,2388]:3	0.108004	0.0382425	0.484747	0.625889	9.99e-16	3.46e-14	1e-08	1e-08	0.0106	207	25
ENSG00000257923	CUX1	1Signal-Known	F	1	TRUE	TRUE	342	25		1517	157	58	13	[134,142]:4,[303,303]:2,[381,389]:6,[411,411]:2,[577,577]:2,[910,910]:2,[922,927]:3,[938,944]:14,[1178,1178]:3,[1325,1330]:3,[1389,1393]:4,[1475,1483]:8,[1488,1493]:5	0.280897	1.29976	0.0968409	0.622855	0	0	1e-08	1e-08	1e-08	218	25
ENSG00000184634	MED12	1Signal-Known	F	1	TRUE	TRUE	330	25		2181	197	48	14	[41,50]:5,[78,83]:3,[121,123]:3,[297,303]:5,[874,874]:2,[1284,1289]:4,[1612,1612]:2,[1692,1693]:3,[2006,2006]:2,[2059,2062]:3,[2066,2070]:3,[2083,2086]:7,[2105,2105]:2,[2113,2118]:4	0.187665	0.619494	0.267795	0.622855	2.55e-12	6.52e-11	1e-08	0.0004	0.0011	204	24
ENSG00000104517	UBR5	1Signal-Known	F	1	TRUE	TRUE	324	25		2800	230	59	21	[311,316]:4,[419,419]:2,[436,436]:2,[498,498]:2,[524,527]:4,[633,633]:2,[765,769]:5,[1048,1048]:3,[1257,1257]:2,[1297,1297]:2,[1301,1304]:4,[1748,1748]:2,[1854,1854]:3,[1926,1926]:2,[2018,2036]:7,[2129,2129]:2,[2485,2485]:2,[2509,2509]:2,[2629,2629]:2,[2642,2647]:3,[2788,2788]:2	0.214308	0.813894	0.207853	0.622855	9.99e-16	3.46e-14	1e-08	1e-08	0.0112	235	25
ENSG00000103197	TSC2	1Signal-Known	F	1	TRUE	TRUE	317	25		1808	169	51	10	[366,366]:2,[794,799]:4,[831,832]:3,[934,936]:3,[1138,1143]:3,[1314,1334]:10,[1435,1435]:2,[1713,1715]:3,[1728,1737]:16,[1751,1753]:5	0.219819	0.854107	0.196523	0.622855	4.64e-11	9.17e-10	1e-08	0.0069	0.0014	188	25
ENSG00000005339	CREBBP	1Signal-Known	F	1	TRUE	TRUE	310	25		2443	191	51	11	[378,378]:2,[610,610]:2,[812,833]:9,[969,969]:2,[1103,1106]:4,[1124,1124]:2,[1392,1392]:2,[1558,1563]:3,[1645,1647]:9,[2183,2196]:6,[2380,2384]:10	0.185196	0.601479	0.27376	0.622855	5.9e-11	1.14e-09	0.1249	1e-08	0.0001	192	25
ENSG00000137497	NUMA1	1Signal-Known	F	1	TRUE	TRUE	283	24		2116	180	19	7	[111,111]:2,[387,388]:3,[438,445]:4,[452,457]:4,[632,632]:2,[1305,1305]:2,[1831,1831]:2	0.0851437	-0.128557	0.551146	0.632607	7.77e-16	2.75e-14	1e-08	0.0081	1e-08	187	24
ENSG00000127914	AKAP9	1Signal-Known	F	1	TRUE	TRUE	281	24		3912	192	24	8	[693,694]:3,[1042,1042]:2,[1201,1206]:3,[1562,1570]:4,[1578,1582]:5,[1605,1608]:3,[2457,2457]:2,[3213,3213]:2	0.102744	-0.000139286	0.500056	0.625889	2.41e-09	3.5e-08	1e-08	0.0058	0.1163	199	23
ENSG00000126883	NUP214	1Signal-Known	F	1	TRUE	TRUE	280	25		2092	181	41	14	[157,157]:2,[362,367]:4,[524,524]:2,[539,543]:3,[552,555]:4,[743,747]:3,[941,941]:2,[970,970]:2,[1138,1141]:4,[1183,1183]:2,[1627,1637]:7,[1789,1789]:2,[1991,1991]:2,[2048,2048]:2	0.179706	0.56142	0.287256	0.622855	2.17e-10	3.69e-09	1e-08	0.0458	0.0011	202	25
ENSG00000117713	ARID1A	1Signal-Known	F	1	TRUE	TRUE	279	25		2286	185	51	14	[87,93]:4,[222,222]:2,[288,294]:10,[525,531]:5,[640,640]:3,[751,764]:5,[963,964]:3,[1134,1140]:5,[1144,1144]:2,[1235,1235]:2,[1411,1411]:2,[1869,1869]:2,[1986,1989]:4,[2114,2114]:2	0.203186	0.732739	0.231859	0.622855	3.33e-16	1.26e-14	1e-08	0.0031	1e-08	192	25
ENSG00000157388	CACNA1D	1Signal-Known	F	1	TRUE	TRUE	278	25		2182	175	19	7	[418,418]:2,[599,601]:3,[642,642]:2,[1653,1653]:2,[1679,1679]:3,[1809,1815]:4,[1819,1822]:3	0.0948777	-0.057533	0.52294	0.627624	0	0	1e-08	1e-08	0.0003	199	25
ENSG00000134250	NOTCH2	1Signal-Known	F	1	TRUE	TRUE	274	25		2472	191	53	13	[3,3]:2,[19,22]:14,[729,733]:3,[848,848]:2,[1335,1340]:3,[1443,1446]:3,[1610,1614]:4,[1786,1787]:3,[1910,1919]:6,[1953,1953]:3,[2187,2191]:3,[2207,2207]:2,[2424,2437]:5	0.208512	0.771604	0.220175	0.622855	1.11e-16	4.76e-15	1e-08	1e-08	0.0007	197	25
ENSG00000130396	MLLT4	1Signal-Known	F	1	TRUE	TRUE	270	25		1835	161	40	10	[52,61]:5,[73,84]:8,[542,547]:3,[642,642]:2,[965,975]:5,[1104,1104]:2,[1111,1111]:2,[1339,1341]:4,[1652,1652]:2,[1697,1703]:7	0.179448	0.559535	0.287898	0.622855	0	0	1e-08	0.0004	1e-08	174	25
ENSG00000149311	ATM	1Signal-Known	F	1	TRUE	TRUE	270	25		3057	188	45	7	[167,171]:7,[408,417]:11,[421,424]:13,[860,860]:2,[871,871]:2,[977,989]:8,[2993,2993]:2	0.192392	0.653982	0.256562	0.622855	0	0	1e-08	1e-08	1e-08	195	25
ENSG00000108821	COL1A1	1Signal-Known	F	1	TRUE	TRUE	255	25		1465	147	34	8	[367,372]:4,[498,498]:2,[572,580]:5,[593,593]:3,[804,808]:11,[864,870]:4,[1066,1066]:2,[1266,1271]:3	0.184341	0.595239	0.275842	0.622855	5.15e-08	6.55e-07	0.8705	1e-08	0.0216	159	24
ENSG00000134982	APC	1Signal-Known	F	1	TRUE	TRUE	255	25		2844	181	21	7	[142,142]:3,[301,301]:2,[562,564]:3,[1218,1218]:3,[1329,1329]:2,[1381,1382]:3,[1715,1722]:5	0.102308	-0.00331481	0.501322	0.625889	1.41e-11	3.16e-10	0.0017	0.0016	1e-08	194	25
ENSG00000196712	NF1	1Signal-Known	F	1	TRUE	TRUE	255	25		2840	165	32	12	[106,106]:2,[402,402]:2,[979,979]:2,[1120,1136]:6,[1165,1165]:2,[1250,1250]:2,[1509,1509]:2,[1808,1811]:4,[1958,1958]:2,[1993,1997]:3,[2183,2186]:3,[2320,2320]:2	0.157946	0.402646	0.343604	0.622855	2.4e-09	3.48e-08	1e-08	0.02	0.0335	175	24
ENSG00000100393	EP300	1Signal-Known	F	1	TRUE	TRUE	253	24		2415	180	42	11	[397,397]:2,[450,450]:2,[757,757]:2,[841,843]:4,[1312,1317]:3,[1344,1344]:2,[1392,1400]:5,[1740,1749]:5,[1866,1878]:6,[2193,2197]:3,[2321,2324]:8	0.169757	0.488827	0.312482	0.622855	4.44e-16	1.6e-14	0.0047	1e-08	1e-08	184	24
ENSG00000139618	BRCA2	1Signal-Known	F	1	TRUE	TRUE	252	25		3419	190	23	8	[553,554]:3,[1140,1140]:2,[1740,1741]:3,[2231,2231]:3,[2736,2736]:2,[2852,2852]:2,[2914,2918]:4,[3299,3305]:4	0.104746	0.0144701	0.494227	0.625889	7.16e-14	2.1e-12	1e-08	0.0001	0.0001	197	25
ENSG00000119397	CNTRL	1Signal-Known	F	1	TRUE	TRUE	251	25		2326	176	39	15	[342,345]:4,[384,384]:2,[427,427]:2,[532,532]:2,[657,657]:2,[852,852]:2,[935,938]:4,[1146,1146]:2,[1312,1314]:4,[1319,1319]:2,[1606,1606]:2,[1665,1665]:2,[1733,1733]:2,[1766,1772]:4,[2191,2194]:3	0.19931	0.704459	0.240574	0.622855	6.32e-05	0.000507354	0.006	0.0041	0.0214	179	25
ENSG00000127616	SMARCA4	1Signal-Known	F	1	TRUE	TRUE	250	25		1680	164	41	8	[2,3]:3,[167,169]:4,[296,298]:6,[306,323]:14,[539,543]:3,[922,922]:2,[1434,1441]:5,[1534,1538]:4	0.195359	0.675629	0.249638	0.622855	0	0	1e-08	1e-08	1e-08	173	25
ENSG00000047936	ROS1	1Signal-Known	F	1	TRUE	TRUE	246	25		2348	173	27	6	[355,360]:3,[1400,1401]:4,[1443,1453]:5,[1853,1856]:4,[2132,2135]:3,[2228,2234]:8	0.116125	0.0974983	0.461165	0.622855	4.34e-05	0.000363626	0.0037	0.0037	0.025	177	24
ENSG00000083168	KAT6A	1Signal-Known	F	1	TRUE		246	25		2005	168	18	6	[333,338]:4,[1163,1169]:5,[1551,1552]:3,[1625,1625]:2,[1647,1647]:2,[1834,1834]:2	0.0935477	-0.0672369	0.526803	0.628433	0.000956894	0.00551829	0.0046	0.0106	0.2585	177	25
ENSG00000171735	CAMTA1	1Signal-Known	F	1	TRUE		245	25		1674	139	25	6	[73,75]:3,[216,219]:4,[230,234]:3,[795,797]:5,[969,973]:3,[1595,1607]:7	0.140731	0.27704	0.390875	0.622855	3.33e-16	1.26e-14	1e-08	0.0039	1e-08	148	25
ENSG00000100503	NIN	1Signal-Known	F	1	TRUE		240	25		2134	170	27	11	[188,188]:2,[289,293]:3,[406,406]:3,[955,961]:4,[1009,1009]:2,[1175,1176]:3,[1189,1189]:2,[1327,1327]:2,[1478,1478]:2,[1681,1681]:2,[1790,1790]:2	0.143739	0.298988	0.382474	0.622855	0	0	1e-08	0.0002	1e-08	180	25
ENSG00000165671	NSD1	1Signal-Known	F	1	TRUE	TRUE	238	25		2697	166	21	8	[277,277]:2,[372,372]:2,[819,826]:4,[1070,1073]:4,[1534,1535]:3,[1731,1731]:2,[1986,1986]:2,[2302,2302]:2	0.110579	0.0570359	0.477258	0.623944	0.000128073	0.000951323	0.0018	0.0231	0.0286	176	24
ENSG00000127329	PTPRB	1Signal-Known	F	1	TRUE	TRUE	235	25		2216	151	7	2	[1065,1066]:3,[1816,1825]:4	0.0339994	-0.501734	0.692073	0.694469	0.000322809	0.00213305	0.0036	0.0103	0.0941	154	24
ENSG00000152894	PTPRK	1Signal-Known	F	1	TRUE	TRUE	235	25		1473	119	31	8	[39,49]:5,[413,413]:2,[609,609]:2,[672,675]:4,[734,747]:7,[959,962]:5,[1106,1110]:3,[1189,1192]:3	0.175847	0.53326	0.296927	0.622855	0.0039624	0.0186745	0.0126	0.0147	0.3802	154	24
ENSG00000079432	CIC	1Signal-Known	F	1	TRUE	TRUE	234	25		2515	152	55	12	[946,946]:2,[1129,1139]:6,[1409,1412]:3,[1420,1422]:7,[1543,1543]:2,[1790,1791]:3,[1845,1850]:3,[2053,2058]:4,[2208,2208]:2,[2279,2281]:13,[2287,2293]:4,[2430,2440]:6	0.26744	1.20158	0.114764	0.622855	0.000764258	0.00456634	0.0007	0.5741	0.024	162	23
ENSG00000100345	MYH9	1Signal-Known	F	1	TRUE	TRUE	234	25		1961	125	21	8	[6,6]:2,[533,533]:2,[764,764]:2,[1576,1581]:4,[1721,1726]:3,[1770,1770]:2,[1897,1897]:2,[1940,1946]:4	0.139486	0.267951	0.394369	0.622855	6.34e-11	1.21e-09	0.003	1e-08	0.0045	129	25
ENSG00000181555	SETD2	1Signal-Known	F	1	TRUE	TRUE	232	25		2565	178	35	9	[421,451]:11,[889,894]:3,[1277,1281]:4,[1306,1306]:2,[1446,1454]:4,[1892,1892]:2,[2192,2192]:2,[2342,2346]:3,[2473,2475]:4	0.123783	0.153377	0.43905	0.622855	1.36e-10	2.42e-09	1e-08	0.0018	0.017	179	24
ENSG00000122778	KIAA1549	1Signal-Known	F	1	TRUE		229	25		1951	155	53	15	[233,233]:2,[267,272]:5,[565,568]:4,[598,599]:3,[810,813]:4,[943,943]:2,[952,952]:2,[982,984]:4,[1228,1237]:4,[1295,1298]:3,[1429,1431]:3,[1577,1582]:3,[1594,1603]:5,[1828,1836]:4,[1902,1909]:5	0.25199	1.08884	0.138111	0.622855	1.1e-09	1.68e-08	1e-08	0.088	0.0033	155	25
ENSG00000047410	TPR	1Signal-Known	F	1	TRUE	TRUE	226	25		2364	159	23	8	[609,613]:4,[987,987]:2,[1009,1014]:3,[1300,1303]:3,[1527,1527]:2,[1742,1748]:4,[1828,1832]:3,[1978,1978]:2	0.11104	0.0603976	0.475919	0.622946	0	0	1e-08	0.0002	1e-08	171	25
ENSG00000085224	ATRX	1Signal-Known	F	1	TRUE	TRUE	226	25		2493	161	17	4	[652,658]:5,[847,849]:4,[1426,1432]:6,[1988,1988]:2	0.080268	-0.164133	0.565187	0.635576	1.55e-09	2.3e-08	0.0005	1e-08	0.8359	168	25
ENSG00000133392	MYH11	1Signal-Known	F	1	TRUE	TRUE	226	25		1980	131	17	7	[108,112]:3,[238,238]:2,[722,725]:4,[795,795]:2,[886,886]:2,[1107,1107]:2,[1944,1944]:2	0.115295	0.0914394	0.463572	0.622855	2.05e-10	3.51e-09	0.0005	1e-08	0.0951	137	23
ENSG00000129204	USP6	1Signal-Known	F	1	TRUE	TRUE	225	25		1407	145	82	8	[62,77]:19,[88,96]:27,[108,109]:6,[131,139]:16,[179,181]:6,[398,398]:2,[883,883]:2,[1295,1298]:4	0.412632	2.26098	0.0118803	0.371557	5.31e-09	7.42e-08	1e-08	0.0336	0.0472	156	25
ENSG00000126012	KDM5C	1Signal-Known	F	1	TRUE		222	25		1561	141	28	9	[47,53]:5,[154,159]:3,[193,193]:2,[752,759]:4,[823,829]:4,[1031,1031]:2,[1087,1087]:2,[1143,1148]:4,[1455,1455]:2	0.150836	0.350768	0.362881	0.622855	3.02e-06	3.24e-05	0.0009	0.0002	0.0936	149	23
ENSG00000070371	CLTCL1	1Signal-Known	F	1	TRUE	TRUE	221	25		1641	146	29	8	[219,221]:3,[568,574]:4,[665,673]:5,[951,953]:3,[1039,1041]:3,[1112,1126]:5,[1209,1212]:3,[1221,1226]:3	0.134134	0.2289	0.409473	0.622855	0	0	1e-08	1e-08	1e-08	154	25
ENSG00000110713	NUP98	1Signal-Known	F	1	TRUE	TRUE	217	25		1801	151	17	7	[194,199]:3,[332,332]:2,[669,669]:2,[754,754]:2,[1022,1025]:3,[1536,1536]:2,[1622,1624]:3	0.0995388	-0.0235229	0.509383	0.626896	0	0	1e-08	1e-08	1e-08	156	25
ENSG00000141736	ERBB2	1Signal-Known	F	1	TRUE	TRUE	217	25		1256	130	36	11	[185,188]:3,[319,324]:4,[385,396]:5,[434,434]:2,[683,688]:4,[692,694]:3,[795,795]:2,[811,814]:3,[862,864]:3,[889,892]:3,[966,974]:4	0.203819	0.737361	0.230452	0.622855	0	0	1e-08	1e-08	1e-08	136	25
ENSG00000142611	PRDM16	1Signal-Known	F	1	TRUE		212	25		1277	140	27	7	[15,16]:3,[194,202]:4,[326,326]:3,[451,458]:5,[466,466]:2,[925,925]:5,[1130,1136]:5	0.153252	0.368401	0.356287	0.622855	1.22e-15	4.17e-14	1e-08	0.0143	1e-08	143	25
ENSG00000141867	BRD4	1Signal-Known	F	1	TRUE		210	25		1363	121	55	9	[36,39]:3,[39,46]:18,[296,308]:7,[453,453]:2,[471,483]:9,[742,756]:7,[838,841]:3,[1209,1210]:3,[1221,1222]:3	0.321821	1.59837	0.0549807	0.622855	0.00245438	0.0124127	0.0143	0.1015	0.027	139	25
ENSG00000183337	BCOR	1Signal-Known	F	1	TRUE	TRUE	210	25		1756	148	40	12	[26,26]:3,[190,190]:2,[243,248]:3,[570,574]:3,[709,710]:3,[785,787]:3,[963,973]:8,[1076,1081]:4,[1217,1217]:3,[1537,1541]:4,[1547,1547]:2,[1699,1699]:2	0.213091	0.805016	0.210405	0.622855	1.17e-08	1.56e-07	1e-08	0.2188	0.017	152	24
ENSG00000185920	PTCH1	1Signal-Known	F	1	TRUE	TRUE	210	24		1448	115	19	6	[81,81]:2,[772,774]:4,[1054,1054]:2,[1214,1214]:3,[1304,1305]:4,[1433,1442]:4	0.143897	0.300137	0.382036	0.622855	0.00382185	0.0180979	0.0326	0.0285	0.0725	130	23
ENSG00000156650	KAT6B	1Signal-Known	F	1	TRUE		209	24		2074	138	13	5	[79,79]:2,[452,452]:2,[492,496]:3,[570,570]:2,[899,906]:4	0.076197	-0.193837	0.576848	0.639431	1.14e-07	1.42e-06	1e-08	0.045	1	139	24
ENSG00000124181	PLCG1	1Signal-Known	F	1	TRUE	TRUE	204	25		1292	134	44	8	[89,92]:4,[470,475]:4,[548,551]:3,[608,616]:5,[753,753]:2,[873,880]:5,[1113,1116]:16,[1257,1262]:5	0.246262	1.04705	0.147539	0.622855	5.48e-12	1.32e-10	0.0003	1e-08	0.0033	138	25
ENSG00000171094	ALK	1Signal-Known	F	1	TRUE	TRUE	204	24		1621	116	21	7	[133,136]:3,[285,285]:2,[620,626]:4,[714,717]:3,[1192,1192]:2,[1209,1218]:4,[1344,1349]:3	0.13668	0.247481	0.402268	0.622855	6.63e-11	1.26e-09	1e-08	0.0006	0.0236	125	23
ENSG00000109685	WHSC1	1Signal-Known	F	1	TRUE		201	25		1366	124	22	7	[158,160]:3,[299,302]:4,[590,594]:3,[809,813]:3,[1003,1004]:4,[1079,1079]:2,[1210,1212]:3	0.14614	0.316506	0.375809	0.622855	1.22e-10	2.18e-09	1e-08	0.0015	0.0181	139	24
ENSG00000198286	CARD11	1Signal-Known	F	1	TRUE	TRUE	200	25		1155	127	32	6	[260,265]:4,[772,780]:6,[859,876]:7,[966,983]:7,[1075,1079]:3,[1133,1141]:5	0.142645	0.291001	0.385525	0.622855	0.000243181	0.001666	0.0146	0.066	0.0026	128	25
ENSG00000140464	PML	1Signal-Known	F	1	TRUE	TRUE	196	25		883	72	25	6	[1,5]:3,[12,17]:12,[205,205]:2,[334,334]:2,[416,416]:2,[618,623]:4	0.262945	1.16878	0.121246	0.622855	6.28e-09	8.75e-08	0.0033	0.576	1e-08	136	25
ENSG00000078674	PCM1	1Signal-Known	F	1	TRUE	TRUE	194	25		2025	133	9	2	[1896,1897]:3,[1951,1964]:6	0.0448003	-0.422924	0.663825	0.674593	0.00193542	0.0101447	0.001	0.2602	0.1129	139	23
ENSG00000144218	AFF3	1Signal-Known	F	1	TRUE		192	25		1252	115	31	7	[285,285]:2,[400,402]:3,[477,478]:3,[581,581]:2,[941,953]:5,[1024,1027]:4,[1211,1235]:12	0.155773	0.386795	0.349454	0.622855	1.86e-11	4.01e-10	1e-08	0.0091	0.0004	127	25
ENSG00000196914	ARHGEF12	1Signal-Known	F	1	TRUE	TRUE	192	24		1545	128	10	3	[70,70]:3,[431,433]:4,[992,993]:3	0.0696425	-0.241663	0.595479	0.645402	1.85e-09	2.73e-08	1e-08	0.0183	0.0277	137	23
ENSG00000113721	PDGFRB	1Signal-Known	F	1	TRUE	TRUE	189	25		1107	123	27	8	[326,334]:4,[415,421]:6,[443,443]:2,[481,481]:2,[553,556]:3,[737,740]:3,[848,852]:4,[925,927]:3	0.163676	0.444456	0.328357	0.622855	3.72e-10	6.05e-09	1e-08	0.0237	0.0038	126	24
ENSG00000169184	MN1	1Signal-Known	F	1	TRUE		188	25		1321	114	32	9	[171,171]:2,[277,277]:2,[342,351]:6,[396,396]:2,[688,697]:5,[730,731]:3,[866,866]:2,[1184,1203]:7,[1220,1225]:3	0.186853	0.61357	0.26975	0.622855	0.000131252	0.000971637	0.0004	0.9558	0.0032	114	25
ENSG00000087460	GNAS	1Signal-Known	F	1	TRUE	TRUE	187	25		1038	92	25	6	[360,369]:5,[407,407]:6,[414,417]:4,[529,534]:4,[596,598]:4,[985,985]:2	0.209021	0.775318	0.219076	0.622855	2.19e-07	2.66e-06	0.0005	0.0046	0.0004	144	25
ENSG00000196220	SRGAP3	1Signal-Known	F	1	TRUE	TRUE	186	25		1100	128	46	9	[90,90]:2,[160,164]:19,[236,240]:3,[279,282]:6,[354,358]:5,[528,528]:2,[567,571]:4,[868,869]:3,[915,915]:2	0.318164	1.57168	0.0580121	0.622855	0	0	1e-08	1e-08	1e-08	131	25
ENSG00000168769	TET2	1Signal-Known	F	1	TRUE		182	25		2024	132	26	8	[29,34]:4,[144,147]:3,[262,262]:2,[384,396]:7,[602,605]:3,[1267,1271]:3,[1656,1656]:2,[2005,2005]:2	0.151975	0.359082	0.359767	0.622855	2.46e-11	5.15e-10	1e-08	0.0491	0.0001	134	25
ENSG00000179094	PER1	1Signal-Known	F	1	TRUE	TRUE	182	25		1291	107	20	5	[54,59]:3,[70,71]:3,[148,155]:6,[235,243]:5,[577,578]:3	0.13518	0.236532	0.40651	0.622855	5.96e-10	9.46e-09	1e-08	0.0077	0.0194	117	24
ENSG00000079805	DNM2	1Signal-Known	F	1	TRUE	TRUE	180	25		871	89	17	5	[138,138]:2,[297,297]:2,[429,429]:2,[737,737]:2,[776,780]:9	0.179294	0.55841	0.288282	0.622855	0.00104946	0.0059827	0.0104	0.0126	0.1074	106	23
ENSG00000012048	BRCA1	1Signal-Known	F	1	TRUE	TRUE	179	25		1885	118	12	5	[7,7]:2,[864,864]:2,[975,979]:3,[1078,1081]:3,[1495,1495]:2	0.0898608	-0.0941388	0.537501	0.629946	0.000196633	0.00138352	0.015	0.0017	0.0767	127	24
ENSG00000110619	CARS	1Signal-Known	F	1	TRUE		179	23		832	100	51	13	[17,30]:5,[195,199]:6,[206,215]:5,[252,253]:3,[382,393]:6,[448,453]:3,[510,513]:3,[587,595]:7,[601,603]:3,[644,646]:3,[698,702]:3,[735,735]:2,[814,814]:2	0.353592	1.83019	0.0336108	0.577761	1.42e-11	3.17e-10	0.0001	1e-08	0.0274	111	22
ENSG00000126777	KTN1	1Signal-Known	F	1	TRUE	TRUE	179	24		1358	109	20	5	[36,45]:6,[560,561]:3,[719,719]:2,[927,934]:6,[1349,1354]:3	0.133945	0.22752	0.41001	0.622855	0.000901171	0.00524117	0.0061	0.0487	0.0395	119	22
ENSG00000147050	KDM6A	1Signal-Known	F	1	TRUE		179	25		1409	116	32	8	[12,13]:3,[77,85]:6,[123,127]:4,[161,161]:2,[292,300]:9,[504,504]:2,[614,615]:3,[1385,1385]:3	0.230834	0.934476	0.175029	0.622855	0	0	1e-08	0.0002	1e-08	131	25
ENSG00000084676	NCOA1	1Signal-Known	F	1	TRUE	TRUE	178	25		1442	121	18	5	[248,248]:2,[566,578]:6,[638,648]:6,[1212,1212]:2,[1396,1396]:2	0.105062	0.0167784	0.493307	0.625889	2e-15	6.43e-14	1e-08	0.0232	1e-08	124	25
ENSG00000140396	NCOA2	1Signal-Known	F	1	TRUE	TRUE	174	25		1465	122	16	4	[634,641]:5,[1122,1128]:4,[1333,1336]:3,[1349,1355]:4	0.0905587	-0.0890464	0.535477	0.629275	4.95e-06	5.15e-05	0.0043	0.0062	0.0011	126	25
ENSG00000186716	BCR	1Signal-Known	F	1	TRUE	TRUE	173	24		1272	85	32	7	[494,499]:3,[653,658]:3,[760,761]:3,[854,855]:4,[984,992]:5,[1106,1113]:11,[1204,1204]:3	0.309085	1.50544	0.0661052	0.622855	4.2e-11	8.42e-10	1e-08	0.0058	0.0015	93	24
ENSG00000141367	CLTC	1Signal-Known	F	1	TRUE	TRUE	171	25		1676	120	21	7	[261,261]:2,[938,938]:2,[957,957]:2,[1053,1059]:4,[1210,1213]:3,[1448,1448]:3,[1646,1651]:5	0.147023	0.322951	0.373366	0.622855	4.3e-05	0.000360807	0.0148	0.0002	0.1145	123	23
ENSG00000171456	ASXL1	1Signal-Known	F	1	TRUE		167	25		1542	118	20	5	[687,691]:4,[961,970]:5,[1050,1057]:5,[1113,1114]:4,[1247,1247]:2	0.117372	0.106601	0.457553	0.622855	0.00530491	0.0238158	0.0135	0.0758	0.0987	121	23
ENSG00000127946	HIP1	1Signal-Known	F	1	TRUE	TRUE	166	23		1038	99	21	6	[158,164]:5,[259,259]:3,[493,493]:2,[497,508]:6,[576,576]:2,[706,711]:3	0.147741	0.328187	0.371385	0.622855	2.57e-08	3.36e-07	0.0002	0.0022	0.0002	104	22
ENSG00000189079	ARID2	1Signal-Known	F	1	TRUE	TRUE	166	25		1836	124	14	6	[101,101]:2,[536,541]:4,[918,918]:2,[998,998]:2,[1601,1601]:2,[1664,1664]:2	0.106264	0.0255507	0.489808	0.625889	3.1e-05	0.000271814	0.0007	0.0695	0.0048	128	24
ENSG00000119772	DNMT3A	1Signal-Known	F	1	TRUE	TRUE	165	25		913	102	37	8	[46,50]:3,[282,282]:2,[290,297]:7,[386,388]:3,[598,608]:5,[663,682]:9,[800,800]:2,[896,903]:6	0.240778	1.00703	0.156959	0.622855	0.000131399	0.000972066	0.0012	0.0564	0.0181	113	24
ENSG00000198795	ZNF521	1Signal-Known	F	1	TRUE		162	23		1312	104	13	5	[232,232]:2,[248,249]:3,[627,630]:3,[919,919]:2,[994,997]:3	0.109752	0.0510004	0.479663	0.624774	0.000156746	0.00112977	0.0031	0.3232	0.0015	107	23
ENSG00000101972	STAG2	1Signal-Known	F	1	TRUE	TRUE	161	25		1269	128	12	5	[146,146]:2,[184,184]:2,[411,411]:2,[921,921]:2,[1009,1014]:4	0.0847935	-0.131112	0.552157	0.632607	0	0	1e-08	1e-08	0.0001	131	25
ENSG00000131653	TRAF7	1Signal-Known	F	1	TRUE	TRUE	161	24		671	93	29	7	[28,30]:3,[135,141]:4,[223,223]:4,[296,302]:5,[338,349]:5,[364,371]:6,[578,578]:2	0.207093	0.76125	0.223254	0.622855	3.49e-05	0.0003011	0.0043	0.0622	0.001	97	24
ENSG00000144554	FANCD2	1Signal-Known	F	1	TRUE	TRUE	161	23		1472	79	15	5	[253,253]:2,[405,405]:3,[709,714]:4,[1043,1048]:4,[1064,1064]:2	0.165325	0.456489	0.324019	0.622855	0.00157765	0.00853962	0.0129	0.0179	0.0994	84	21
ENSG00000097007	ABL1	1Signal-Known	F	1	TRUE	TRUE	158	24		1150	105	29	7	[155,155]:2,[397,402]:3,[496,500]:4,[626,631]:3,[696,696]:2,[920,925]:3,[993,1003]:12	0.216454	0.829555	0.203395	0.622855	7.04e-05	0.000559679	0.0018	0.0052	0.0637	109	23
ENSG00000077150	NFKB2	1Signal-Known	F	1	TRUE	TRUE	155	24		901	102	36	9	[52,52]:3,[58,58]:2,[223,232]:5,[262,266]:4,[293,313]:9,[397,397]:2,[532,532]:2,[680,685]:4,[795,806]:5	0.225642	0.896596	0.184967	0.622855	0.00263189	0.0131763	0.0301	0.0315	0.045	103	23
ENSG00000184507	C15orf55	1Signal-Known	F	1	TRUE		153	23		1161	105	20	5	[21,36]:6,[297,297]:2,[502,502]:2,[1116,1121]:5,[1131,1141]:5	0.122181	0.141684	0.443665	0.622855	3.73e-09	5.28e-08	1e-08	0.0496	0.0218	110	23
ENSG00000085276	MECOM	1Signal-Known	F	1	TRUE		151	22		1231	101	19	6	[152,152]:2,[189,199]:5,[284,290]:4,[297,297]:2,[806,806]:2,[1223,1229]:4	0.137315	0.25211	0.400478	0.622855	2.13e-06	2.31e-05	0.0001	0.0456	0.0025	108	22
ENSG00000105639	JAK3	1Signal-Known	F	1	TRUE	TRUE	151	25		1125	97	12	4	[2,4]:4,[85,89]:4,[603,603]:2,[795,795]:2	0.107805	0.0367954	0.485324	0.625889	0.00891705	0.0369701	0.0246	0.0862	0.0912	103	24
ENSG00000163399	ATP1A1	1Signal-Known	F	1	TRUE	TRUE	150	25		1024	97	7	2	[516,517]:3,[1010,1013]:4	0.0573267	-0.331525	0.629876	0.656721	2.99e-10	4.95e-09	0.0027	1e-08	0.0264	98	24
ENSG00000147548	WHSC1L1	1Signal-Known	F	1	TRUE		146	24		1438	99	15	6	[448,448]:3,[691,696]:3,[754,756]:3,[1104,1104]:2,[1310,1310]:2,[1420,1420]:2	0.138149	0.258201	0.398126	0.622855	1.28e-05	0.00012338	0.0001	0.0269	0.0319	102	22
ENSG00000145216	FIP1L1	1Signal-Known	F	1	TRUE	TRUE	144	25		850	77	20	6	[164,166]:4,[247,252]:3,[303,313]:5,[377,377]:2,[458,458]:2,[469,478]:4	0.185685	0.605049	0.272573	0.622855	0.00288602	0.0142528	0.1018	0.0268	0.0175	107	24
ENSG00000179583	CIITA	1Signal-Known	F	1	TRUE	TRUE	144	24		1131	93	8	3	[198,201]:4,[408,408]:2,[978,978]:2	0.0790706	-0.17287	0.568623	0.637159	0.00163371	0.00879951	0.0141	0.1306	0.013	97	23
ENSG00000073614	KDM5A	1Signal-Known	F	1	TRUE		143	23		1691	92	16	7	[76,76]:2,[108,108]:2,[145,145]:2,[220,220]:3,[773,773]:2,[1239,1243]:3,[1301,1301]:2	0.165761	0.45967	0.322877	0.622855	6.46e-05	0.000517439	0.0016	0.0042	0.0804	100	23
ENSG00000077782	FGFR1	1Signal-Known	F	1	TRUE	TRUE	143	23		854	84	21	6	[19,26]:5,[164,171]:4,[181,186]:3,[375,379]:4,[518,521]:3,[595,595]:2	0.181069	0.571364	0.283876	0.622855	3.38e-11	6.92e-10	1e-08	0.0013	0.0053	97	23
ENSG00000078403	MLLT10	1Signal-Known	F	1	TRUE		143	25		1069	82	19	7	[175,175]:2,[597,601]:3,[652,652]:2,[697,702]:4,[921,923]:3,[948,948]:2,[962,963]:3	0.202853	0.730311	0.2326	0.622855	8.85e-12	2.06e-10	1e-08	0.0015	0.0011	103	25
ENSG00000085832	EPS15	1Signal-Known	F	1	TRUE	TRUE	141	25		897	92	24	8	[109,109]:2,[121,126]:3,[212,212]:2,[587,600]:9,[770,770]:2,[776,776]:2,[833,833]:2,[866,866]:2	0.190363	0.639179	0.261353	0.622855	0.00283503	0.01402	0.0147	0.0221	0.1438	108	23
ENSG00000088038	CNOT3	1Signal-Known	F	1	TRUE	TRUE	141	24		754	72	26	6	[74,74]:2,[197,199]:3,[270,273]:8,[322,325]:3,[722,728]:5,[743,750]:5	0.260788	1.15304	0.124447	0.622855	0.00232698	0.0118727	0.0143	0.3471	0.0074	87	24
ENSG00000146648	EGFR	1Signal-Known	F	1	TRUE	TRUE	140	23		1211	77	8	3	[398,398]:2,[761,767]:4,[1190,1190]:2	0.0894013	-0.0974917	0.538832	0.630308	0.00330817	0.0159416	0.0491	0.0072	0.1596	88	21
ENSG00000164398	ACSL6	1Signal-Known	F	1	TRUE	TRUE	140	24		723	96	28	8	[267,267]:3,[305,306]:3,[511,511]:2,[519,524]:3,[559,571]:8,[604,604]:2,[624,626]:4,[716,718]:3	0.223347	0.879846	0.189471	0.622855	6.68e-10	1.05e-08	0.01	1e-08	0.0169	101	23
ENSG00000105662	CRTC1	1Signal-Known	F	1	TRUE	TRUE	139	25		651	92	34	4	[19,29]:5,[76,83]:4,[264,285]:9,[382,384]:16	0.243149	1.02433	0.15284	0.622855	0.000773724	0.00461408	0.0064	0.2317	0.0066	96	25
ENSG00000122025	FLT3	1Signal-Known	F	1	TRUE	TRUE	139	23		997	92	12	5	[189,189]:2,[311,311]:2,[321,326]:3,[592,592]:2,[642,643]:3	0.118303	0.113393	0.45486	0.622855	2.17e-05	0.00019841	0.0036	0.0047	0.0092	96	23
ENSG00000204843	DCTN1	1Signal-Known	F	1	TRUE	TRUE	139	25		1279	89	11	4	[89,90]:3,[406,406]:2,[870,870]:2,[1120,1128]:4	0.103451	0.00502213	0.497996	0.625889	7.79e-05	0.000610674	0.0033	0.0197	0.0103	100	24
ENSG00000066468	FGFR2	1Signal-Known	F	1	TRUE	TRUE	135	25		823	52	4	2	[626,626]:2,[808,808]:2	0.0769231	-0.188539	0.574773	0.638239	0.00172597	0.00919227	0.0477	0.0143	0.0375	101	24
ENSG00000115524	SF3B1	1Signal-Known	F	1	TRUE	TRUE	135	25		1305	92	8	4	[184,184]:2,[625,625]:2,[880,880]:2,[1169,1169]:2	0.0869565	-0.11533	0.545908	0.632422	3.89e-10	6.31e-09	0.003	1e-08	0.0315	99	24
ENSG00000122779	TRIM24	1Signal-Known	F	1	TRUE	TRUE	135	25		1051	88	13	3	[383,392]:4,[469,480]:6,[548,550]:3	0.0916348	-0.081195	0.532357	0.629275	0.00177557	0.00942892	0.0331	0.0272	0.0294	91	23
ENSG00000105976	MET	1Signal-Known	F	1	TRUE	TRUE	134	25		1409	64	2	1	[31,31]:2	0.03125	-0.521795	0.699093	0.700093	0.00302318	0.0148231	0.0043	0.0837	0.1404	70	21
ENSG00000196588	MKL1	1Signal-Known	F	1	TRUE	TRUE	134	25		932	82	10	2	[450,457]:7,[531,535]:3	0.0863677	-0.119626	0.54761	0.632607	0.00015658	0.00112977	0.0021	0.0171	0.0418	91	24
ENSG00000134853	PDGFRA	1Signal-Known	F	1	TRUE	TRUE	133	23		1090	77	12	4	[68,74]:4,[617,617]:2,[698,698]:2,[709,718]:4	0.115834	0.0953763	0.462008	0.622855	0.000836061	0.00493068	0.0033	0.0778	0.0418	90	22
ENSG00000165392	WRN	1Signal-Known	F	1	TRUE	TRUE	133	22		1433	76	18	6	[269,269]:2,[369,369]:2,[433,435]:3,[758,759]:3,[1321,1325]:4,[1340,1345]:4	0.19335	0.660974	0.254315	0.622855	0.0096142	0.0393567	0.0541	0.021	0.1872	80	20
ENSG00000082805	ERC1	1Signal-Known	F	1	TRUE	TRUE	130	24		1121	82	14	4	[169,169]:2,[198,198]:2,[560,571]:5,[627,635]:5	0.11286	0.0736732	0.470635	0.622855	1.89e-15	6.16e-14	1e-08	0.0219	1e-08	87	24
ENSG00000116062	MSH6	1Signal-Known	F	1	TRUE	TRUE	130	24		1361	100	20	5	[328,328]:2,[644,646]:4,[1048,1048]:2,[1186,1201]:7,[1334,1336]:5	0.144201	0.302356	0.38119	0.622855	0.000344507	0.00226509	0.0077	0.0114	0.0429	103	23
ENSG00000160271	RALGDS	1Signal-Known	F	1	TRUE	TRUE	130	24		986	61	2	1	[4,4]:2	0.0327869	-0.510581	0.695178	0.696862	0.00128194	0.0071368	0.0092	0.0388	0.0501	75	22
ENSG00000128052	KDR	1Signal-Known	F	1	TRUE	TRUE	129	24		1357	91	27	8	[119,119]:2,[133,139]:5,[213,226]:6,[398,401]:3,[451,453]:4,[695,700]:3,[1037,1037]:2,[1188,1188]:2	0.222752	0.875509	0.190649	0.622855	0.00037506	0.00243956	0.0183	0.0056	0.0406	91	22
ENSG00000081237	PTPRC	1Signal-Known	F	1	TRUE	TRUE	128	25		1307	76	10	4	[902,902]:2,[952,954]:4,[1189,1189]:2,[1224,1224]:2	0.121146	0.134137	0.446647	0.622855	0.000683657	0.00414133	0.0276	0.0471	0.0065	88	25
ENSG00000203734	ECT2L	1Signal-Known	F	1	TRUE		127	24		905	94	8	3	[276,276]:2,[884,889]:4,[895,895]:2	0.073233	-0.215464	0.585297	0.642071	1.02e-06	1.16e-05	0.0036	0.007	0.0002	96	24
ENSG00000204764	RANBP17	1Signal-Known	F	1	TRUE		126	24		1089	86	21	7	[288,290]:3,[375,382]:4,[465,465]:2,[514,514]:2,[758,758]:3,[962,962]:2,[1046,1052]:5	0.197705	0.692752	0.244232	0.622855	3.38e-06	3.6e-05	0.0299	0.0016	0.0004	89	24
ENSG00000100697	DICER1	1Signal-Known	F	1	TRUE	TRUE	124	22		1923	89	7	2	[35,36]:3,[868,872]:4	0.0636431	-0.285437	0.612345	0.649657	4.58e-05	0.000382162	0.0004	0.0243	0.0375	92	21
ENSG00000162434	JAK1	1Signal-Known	F	1	TRUE	TRUE	124	24		1155	83	7	3	[176,179]:3,[261,261]:2,[793,793]:2	0.076549	-0.191269	0.575843	0.638827	3.05e-05	0.000267818	0.0024	0.0029	0.0329	85	22
ENSG00000068078	FGFR3	1Signal-Known	F	1	TRUE	TRUE	122	25		809	69	9	3	[116,116]:2,[323,324]:3,[669,673]:4	0.108074	0.0387574	0.484542	0.625889	0.00111831	0.00632242	0.0027	0.0578	0.0973	80	23
ENSG00000166888	STAT6	1Signal-Known	F	1	TRUE	TRUE	122	25		848	70	15	3	[142,142]:2,[163,175]:6,[817,818]:7	0.164757	0.452343	0.325511	0.622855	0.00924438	0.0381427	0.0313	0.1837	0.0352	78	24
ENSG00000182866	LCK	1Signal-Known	F	1	TRUE	TRUE	122	25		540	59	18	5	[29,29]:2,[171,177]:4,[392,396]:4,[466,474]:6,[488,488]:2	0.226164	0.9004	0.183954	0.622855	6.84e-07	7.91e-06	0.0147	0.0022	0.0001	91	25
ENSG00000197323	TRIM33	1Signal-Known	F	1	TRUE	TRUE	120	25		1128	89	13	4	[67,67]:2,[268,276]:4,[458,460]:3,[651,655]:4	0.109551	0.0495323	0.480248	0.624774	2.54e-10	4.28e-09	1e-08	0.0139	0.0043	92	25
ENSG00000184402	SS18L1	1Signal-Known	F	1	TRUE		116	24		400	61	37	7	[10,10]:7,[19,23]:5,[29,29]:5,[35,38]:3,[44,48]:10,[74,74]:3,[215,216]:4	0.530679	3.12231	0.000897202	0.0710038	1.01e-09	1.55e-08	0.0288	0.0092	1e-08	76	24
ENSG00000007237	GAS7	1Signal-Known	F	1	TRUE		114	24		477	72	5	2	[107,107]:2,[323,324]:3	0.0653766	-0.272789	0.607492	0.648995	1.82e-10	3.14e-09	1e-08	0.4181	0.0001	79	24
ENSG00000121741	ZMYM2	1Signal-Known	F	1	TRUE	TRUE	114	23		1378	84	13	5	[89,94]:4,[168,168]:2,[270,270]:2,[694,697]:3,[780,780]:2	0.134651	0.232675	0.408007	0.622855	4.85e-12	1.17e-10	1e-08	0.0029	0.0003	90	23
ENSG00000104884	ERCC2	1Signal-Known	F	1	TRUE	TRUE	112	24		761	70	15	4	[245,245]:2,[324,325]:3,[472,479]:5,[681,690]:5	0.163494	0.44313	0.328836	0.622855	0.000511421	0.00321372	0.012	0.0027	0.185	76	22
ENSG00000164330	EBF1	1Signal-Known	F	1	TRUE	TRUE	112	25		592	68	26	5	[3,11]:5,[201,211]:8,[309,311]:3,[501,508]:4,[565,574]:6	0.218021	0.840985	0.200178	0.622855	0.00825138	0.0345805	0.0144	0.1234	0.0987	69	22
ENSG00000105568	PPP2R1A	1Signal-Known	F	1	TRUE	TRUE	111	25		590	72	35	11	[41,41]:2,[177,177]:2,[290,295]:4,[297,302]:4,[328,328]:2,[352,361]:7,[398,398]:2,[415,418]:3,[422,422]:2,[459,459]:2,[512,520]:5	0.365402	1.91636	0.0276599	0.54136	1.14e-11	2.58e-10	0.0024	1e-08	0.0009	77	25
ENSG00000142208	AKT1	1Signal-Known	F	1	TRUE	TRUE	111	25		481	60	12	4	[96,102]:4,[133,136]:3,[270,271]:3,[314,314]:2	0.165743	0.459538	0.322924	0.622855	9.04e-05	0.000697778	0.0802	0.0248	0.0004	63	25
ENSG00000198900	TOP1	1Signal-Known	F	1	TRUE	TRUE	110	22		766	74	14	5	[140,140]:2,[359,364]:3,[449,449]:2,[561,566]:4,[749,749]:3	0.160184	0.418974	0.337618	0.622855	0.00328681	0.0158737	0.1877	0.0031	0.0962	77	21
ENSG00000110841	PPFIBP1	1Signal-Known	F	1	TRUE	TRUE	107	24		1012	60	13	3	[748,748]:2,[770,773]:3,[840,840]:8	0.205893	0.752493	0.225877	0.622855	1.68e-11	3.67e-10	1e-08	0.0109	0.0003	68	23
ENSG00000154767	XPC	1Signal-Known	F	1	TRUE	TRUE	107	25		941	72	11	3	[144,148]:4,[155,155]:2,[825,834]:5	0.108674	0.0431353	0.482797	0.625889	0.0052827	0.0237407	0.0315	0.0549	0.0581	73	24
ENSG00000197299	BLM	1Signal-Known	F	1	TRUE	TRUE	107	25		1418	65	6	2	[239,244]:4,[1343,1343]:2	0.066978	-0.261104	0.602994	0.647252	1.41e-05	0.000134347	0.008	0.0002	0.0597	81	25
ENSG00000109670	FBXW7	1Signal-Known	F	1	TRUE	TRUE	106	25		708	57	18	6	[203,203]:2,[224,229]:3,[461,465]:4,[658,658]:2,[665,668]:4,[683,687]:3	0.25235	1.09147	0.137534	0.622855	9.96e-05	0.000758575	0.0091	0.0037	0.0264	78	23
ENSG00000143924	EML4	1Signal-Known	F	1	TRUE	TRUE	106	24		993	73	7	2	[229,234]:3,[446,456]:4	0.0620597	-0.296991	0.616763	0.650575	0.000801916	0.00476271	0.0007	0.1336	0.1092	76	23
ENSG00000096968	JAK2	1Signal-Known	F	1	TRUE	TRUE	105	25		1133	76	14	5	[292,292]:2,[378,379]:3,[958,959]:3,[974,974]:2,[1100,1106]:4	0.156484	0.391981	0.347536	0.622855	3.29e-05	0.000285879	0.0083	0.0035	0.0086	78	24
ENSG00000119535	CSF3R	1Signal-Known	F	1	TRUE	TRUE	105	25		864	78	11	4	[164,164]:2,[183,186]:3,[346,347]:3,[440,445]:3	0.118429	0.11431	0.454496	0.622855	0.003618	0.0172522	0.0257	0.0297	0.0825	81	24
ENSG00000039068	CDH1	1Signal-Known	F	1	TRUE	TRUE	100	24		883	70	17	3	[123,123]:3,[625,636]:5,[796,799]:9	0.18779	0.620405	0.267495	0.622855	4.58e-05	0.000381966	0.0022	0.0047	0.0352	72	23
ENSG00000170759	KIF5B	1Signal-Known	F	1	TRUE	TRUE	100	22		964	66	24	7	[161,165]:3,[192,194]:3,[321,321]:2,[383,389]:4,[563,569]:4,[655,666]:6,[941,941]:2	0.258329	1.1351	0.128167	0.622855	0.000304124	0.00202145	0.1377	0.0017	0.0139	71	22
ENSG00000184675	FAM123B	1Signal-Known	F	1	TRUE	TRUE	96	22		1136	71	15	5	[67,67]:2,[163,163]:2,[710,714]:4,[778,778]:2,[850,861]:5	0.160862	0.423922	0.335811	0.622855	0.000191386	0.00135182	0.0006	0.4786	0.0066	73	22
ENSG00000168610	STAT3	1Signal-Known	F	1	TRUE	TRUE	95	21		771	54	2	1	[343,343]:2	0.037037	-0.479569	0.684233	0.688546	0.00245168	0.0124048	0.0014	0.2523	0.1108	60	19
ENSG00000175832	ETV4	1Signal-Known	F	1	TRUE	TRUE	93	25		485	62	30	6	[3,3]:2,[255,257]:16,[338,338]:2,[360,365]:4,[425,429]:3,[429,433]:3	0.380502	2.02653	0.0213551	0.484242	0.000972241	0.00560089	0.0185	0.0326	0.0213	63	24
ENSG00000095002	MSH2	1Signal-Known	F	1	TRUE	TRUE	92	24		935	62	15	4	[89,89]:2,[296,298]:4,[303,303]:2,[311,314]:7	0.222061	0.870466	0.192023	0.622855	0.000896661	0.00522606	0.0339	0.0044	0.0782	67	21
ENSG00000114423	CBLB	1Signal-Known	F	1	TRUE	TRUE	92	21		983	62	4	2	[120,120]:2,[546,546]:2	0.0645161	-0.279067	0.609903	0.649086	0.0125746	0.0491917	0.0116	0.2917	0.0884	65	19
ENSG00000111275	ALDH2	1Signal-Known	F	1	TRUE		90	23		518	57	21	5	[90,100]:4,[114,120]:5,[151,158]:6,[273,277]:3,[477,481]:3	0.237172	0.98072	0.163366	0.622855	0.00179844	0.00954109	0.1236	0.0013	0.1673	59	22
ENSG00000187239	FNBP1	1Signal-Known	F	1	TRUE	TRUE	89	23		618	63	14	4	[128,144]:8,[470,470]:2,[485,485]:2,[494,494]:2	0.155505	0.38484	0.350178	0.622855	0.00280196	0.0139068	0.0245	0.0534	0.0352	64	22
ENSG00000244405	ETV5	1Signal-Known	F	1	TRUE	TRUE	89	23		553	67	37	8	[43,49]:4,[212,219]:12,[370,374]:3,[399,407]:4,[420,431]:5,[449,451]:3,[484,484]:3,[490,492]:3	0.388354	2.08383	0.0185878	0.453531	0.0121133	0.0477114	0.0443	0.0663	0.0971	75	22
ENSG00000165025	SYK	1Signal-Known	F	1	TRUE	TRUE	88	22		636	58	3	1	[583,584]:3	0.0466744	-0.40925	0.658822	0.671205	0.00636591	0.0277557	0.0138	0.1026	0.0895	59	21
ENSG00000187164	KIAA1598	1Signal-Known	F	1	TRUE	TRUE	85	19		650	58	12	5	[45,48]:3,[189,189]:2,[352,352]:2,[391,391]:2,[641,645]:3	0.18282	0.584143	0.279562	0.622855	0.000201355	0.00141487	0.0064	0.0132	0.0238	58	19
ENSG00000141510	TP53	1Signal-Known	F	1	TRUE	TRUE	84	20		394	47	25	7	[68,73]:4,[104,110]:5,[190,196]:5,[257,257]:2,[267,273]:4,[282,283]:3,[353,353]:2	0.403722	2.19596	0.0140472	0.390197	0.0082306	0.0345199	0.0545	0.0222	0.1445	56	19
ENSG00000163655	GMPS	1Signal-Known	F	1	TRUE	TRUE	84	22		694	66	16	6	[43,46]:3,[50,55]:3,[92,92]:2,[116,119]:3,[252,252]:3,[534,534]:2	0.210362	0.785105	0.216196	0.622855	2.28e-05	0.000206296	0.0236	0.0006	0.0116	68	22
ENSG00000164754	RAD21	1Signal-Known	F	1	TRUE	TRUE	83	24		632	59	13	4	[178,178]:2,[197,202]:3,[248,253]:4,[474,478]:4	0.166283	0.463479	0.32151	0.622855	0.00159845	0.0086351	0.1866	0.0142	0.0088	62	24
ENSG00000113916	BCL6	1Signal-Known	F	1	TRUE	TRUE	82	23		707	56	10	4	[98,98]:2,[363,363]:2,[692,694]:4,[703,703]:2	0.164413	0.449834	0.326415	0.622855	0.00575552	0.0254987	0.0458	0.1488	0.0164	56	22
ENSG00000125354	2006-09-01	1Signal-Known	F	1	TRUE	TRUE	80	25		458	50	23	5	[224,231]:5,[266,272]:4,[317,322]:4,[330,336]:5,[377,384]:5	0.294803	1.40123	0.080573	0.622855	0.000718125	0.0043214	0.0103	0.0067	0.1298	55	22
ENSG00000184702	2005-09-01	1Signal-Known	F	1	TRUE	TRUE	80	22		379	48	13	5	[101,105]:3,[177,177]:2,[310,311]:3,[318,318]:2,[346,349]:3	0.235639	0.96954	0.166138	0.622855	0.00173193	0.00921953	0.0983	0.0134	0.0195	59	22
ENSG00000151348	EXT2	1Signal-Known	F	1	TRUE	TRUE	79	19		752	53								0.00213847	0.0110658	0.0076	0.0652	0.0669	53	16
ENSG00000147065	MSN	1Signal-Known	F	1	TRUE	TRUE	77	21		578	53	11	4	[22,26]:4,[136,136]:2,[443,443]:2,[567,570]:3	0.171766	0.503484	0.307312	0.622855	1.74e-07	2.13e-06	0.0051	0.0001	0.0014	54	20
ENSG00000126746	ZNF384	1Signal-Known	F	1	TRUE		74	21		578	41	17	4	[113,121]:4,[322,327]:3,[423,424]:3,[473,475]:7	0.309669	1.5097	0.0655597	0.622855	0.0124203	0.0486924	0.0245	0.5834	0.0206	45	20
ENSG00000125618	PAX8	1Signal-Known	F	1	TRUE	TRUE	68	19		451	34	7	3	[52,54]:3,[346,346]:2,[427,427]:2	0.191177	0.645117	0.259426	0.622855	0.000143335	0.00104761	0.0005	0.4301	0.0063	48	19
ENSG00000123983	ACSL3	1Signal-Known	F	1	TRUE	TRUE	67	22		721	47	11	3	[303,313]:5,[362,362]:2,[419,423]:4	0.162235	0.433942	0.332165	0.622855	0.006195	0.027127	0.0744	0.008	0.2058	49	20
ENSG00000096384	HSP90AB1	1Signal-Known	F	1	TRUE	TRUE	65	22		725	41	12	3	[132,138]:5,[449,456]:4,[475,476]:3	0.20381	0.737296	0.230471	0.622855	5.13e-08	6.52e-07	0.0658	1e-08	0.284	46	20
ENSG00000116044	NFE2L2	1Signal-Known	F	1	TRUE	TRUE	56	21		606	49	7	2	[119,119]:2,[144,152]:5	0.0949165	-0.0572496	0.522827	0.627571	3.36e-05	0.000291216	0.0026	0.0214	0.0046	49	21
ENSG00000002834	LASP1	1Signal-Known	F	1	TRUE	TRUE	55	20		262	36	9	3	[25,26]:3,[77,77]:2,[247,250]:4	0.210019	0.782601	0.216931	0.622855	0.0104849	0.0422565	0.0768	0.1818	0.017	42	19
ENSG00000080824	HSP90AA1	1Signal-Known	F	1	TRUE	TRUE	50	19		855	31	7	2	[713,713]:2,[849,850]:5	0.206911	0.759919	0.223651	0.622855	8.9e-08	1.11e-06	0.5236	1e-08	0.0653	33	17
ENSG00000051108	HERPUD1	1Signal-Known	F	1	TRUE	TRUE	49	16		392	30								0.00261862	0.0131219	0.0062	0.2098	0.0326	34	16
ENSG00000147140	NONO	1Signal-Known	F	1	TRUE	TRUE	46	20		472	38	8	3	[119,119]:2,[286,287]:3,[323,324]:3	0.195111	0.673825	0.250211	0.622855	0.00600327	0.0264083	0.1831	0.0523	0.0123	40	19
ENSG00000108953	YWHAE	1Signal-Known	F	1	TRUE	TRUE	41	17		256	30	14	2	[76,87]:6,[121,136]:8	0.187188	0.616016	0.268942	0.622855	9.82e-10	1.5e-08	0.1279	1e-08	0.002	30	16
ENSG00000143549	TPM3	1Signal-Known	F	1	TRUE	TRUE	33	18		286	13								0.00113869	0.00642438	0.0817	0.0016	0.1187	23	15
ENSG00000145113	MUC4	1Signal-Connected	F	1		TRUE	3781	25		5413	3053	2797	181	[906,906]:3,[981,985]:8,[990,1008]:45,[1010,1022]:51,[1026,1038]:25,[1046,1056]:12,[1065,1070]:6,[1086,1086]:7,[1104,1118]:9,[1125,1136]:11,[1145,1150]:8,[1542,1549]:11,[1557,1566]:20,[1579,1581]:5,[1590,1591]:5,[1605,1605]:3,[1614,1614]:3,[1618,1629]:14,[1637,1673]:67,[1680,1692]:33,[1696,1696]:3,[1701,1702]:5,[1709,1709]:9,[1714,1726]:22,[1740,1753]:33,[1756,1760]:10,[1765,1774]:22,[1782,1782]:…	0.509478	2.96761	0.00150062	0.0975508	9.35e-12	2.16e-10	1e-08	0.0001	0.0175	3066	25
ENSG00000127603	MACF1	1Signal-Connected	F	1		TRUE	832	25		7593	535	92	28	[447,447]:2,[1003,1003]:2,[1196,1196]:2,[1234,1234]:2,[1270,1270]:2,[1339,1342]:3,[1419,1427]:6,[1569,1576]:5,[2217,2225]:6,[2331,2334]:4,[2408,2408]:2,[2522,2527]:4,[3810,3812]:4,[4079,4085]:5,[4109,4109]:2,[4337,4337]:2,[4959,4959]:2,[5273,5280]:5,[5295,5295]:2,[5324,5324]:2,[5702,5706]:3,[5816,5816]:2,[6670,6670]:2,[6871,6893]:9,[7030,7031]:3,[7076,7077]:3,[7200,7201]:3,[7419,7421]:3	0.12874	0.189546	0.424832	0.622855	0	0	1e-08	1e-08	1e-08	574	25
ENSG00000123384	LRP1	1Signal-Connected	F	1		TRUE	810	25		4545	502	151	39	[68,69]:3,[552,552]:2,[687,689]:4,[721,725]:6,[828,840]:7,[946,950]:3,[966,971]:3,[1103,1105]:3,[1561,1571]:6,[1615,1615]:3,[1847,1852]:3,[1940,1946]:5,[1981,1994]:6,[2122,2125]:4,[2135,2140]:4,[2189,2191]:3,[2373,2377]:3,[2564,2578]:6,[2738,2749]:6,[2821,2821]:2,[2890,2890]:4,[2975,2982]:5,[3008,3009]:3,[3029,3034]:4,[3120,3128]:5,[3292,3294]:3,[3316,3317]:3,[3516,3516]:2,[3540,3548]:6,[3603,360…	0.211976	0.796878	0.212761	0.622855	0	0	1e-08	1e-08	1e-08	521	25
ENSG00000151914	DST	1Signal-Connected	F	1		TRUE	803	25		7751	429	62	22	[231,231]:2,[393,393]:2,[738,738]:2,[761,763]:3,[845,845]:2,[2347,2347]:2,[2812,2815]:3,[3244,3247]:4,[3589,3595]:4,[4146,4146]:2,[4967,4968]:3,[5311,5311]:2,[5377,5381]:3,[5522,5522]:2,[5643,5643]:2,[5975,5975]:2,[6490,6490]:2,[6742,6752]:5,[6978,6990]:6,[7078,7087]:5,[7497,7497]:2,[7688,7688]:2	0.117683	0.108869	0.456653	0.622855	0	0	1e-08	1e-08	1e-08	555	25
ENSG00000114841	DNAH1	1Signal-Connected	F	1		TRUE	713	25		4266	444	116	26	[60,66]:10,[70,70]:5,[76,79]:3,[627,638]:9,[671,671]:2,[875,886]:6,[886,897]:5,[981,982]:3,[1191,1192]:3,[1386,1386]:2,[1630,1630]:2,[1716,1716]:2,[1932,1932]:2,[1948,1951]:3,[2094,2102]:7,[2358,2367]:5,[2421,2421]:2,[2565,2570]:4,[2734,2745]:5,[2863,2864]:3,[2906,2909]:4,[3334,3338]:13,[3536,3537]:3,[3630,3639]:4,[3741,3741]:2,[3824,3832]:7	0.187186	0.616	0.268947	0.622855	0	0	1e-08	1e-08	1e-08	450	25
ENSG00000142798	HSPG2	1Signal-Connected	F	1		TRUE	658	25		4392	376	71	21	[322,322]:2,[919,920]:3,[970,972]:3,[1154,1165]:5,[1432,1436]:4,[1494,1496]:3,[1531,1532]:3,[1639,1639]:2,[2026,2034]:5,[2103,2103]:2,[2163,2168]:6,[2502,2504]:3,[2621,2621]:2,[2708,2712]:4,[2958,2963]:3,[3087,3090]:3,[3585,3585]:2,[4041,4051]:4,[4118,4122]:3,[4132,4135]:3,[4367,4375]:6	0.143331	0.296011	0.383611	0.622855	0	0	1e-08	1e-08	1e-08	416	25
ENSG00000130702	LAMA5	1Signal-Connected	F	1		TRUE	643	25		3696	389	125	32	[162,167]:4,[205,218]:6,[301,301]:2,[311,315]:4,[332,335]:3,[463,463]:2,[517,517]:2,[811,815]:4,[869,873]:3,[879,885]:4,[1118,1121]:3,[1204,1206]:3,[1258,1258]:4,[1472,1476]:4,[1570,1577]:4,[1846,1851]:4,[1900,1900]:3,[1992,2000]:5,[2321,2321]:2,[2459,2459]:2,[2490,2495]:3,[2545,2549]:3,[2642,2644]:3,[2667,2672]:6,[2795,2804]:5,[2840,2849]:5,[3084,3090]:4,[3158,3165]:5,[3179,3203]:11,[3261,3269]:…	0.215802	0.824795	0.204744	0.622855	0	0	1e-08	1e-08	1e-08	408	25
ENSG00000186472	PCLO	1Signal-Connected	F	1		TRUE	614	25		5143	463	182	25	[241,241]:2,[412,412]:2,[470,501]:69,[507,521]:25,[525,531]:20,[537,541]:11,[760,760]:2,[1022,1022]:2,[1220,1223]:3,[1304,1307]:3,[1682,1682]:2,[2315,2319]:3,[2377,2382]:3,[2465,2465]:2,[2985,2989]:3,[3249,3254]:3,[3368,3376]:4,[3592,3592]:2,[4440,4440]:2,[4485,4485]:2,[4738,4738]:2,[4789,4803]:6,[4847,4847]:2,[4923,4923]:2,[4957,4962]:5	0.228316	0.916103	0.179806	0.622855	5.12e-13	1.44e-11	1e-08	0.0002	0.0004	470	25
ENSG00000086758	HUWE1	1Signal-Connected	F	1		TRUE	545	25		4375	357	67	19	[595,598]:5,[956,956]:2,[1050,1065]:7,[1218,1227]:5,[1312,1314]:3,[1378,1378]:2,[1488,1492]:4,[1894,1896]:3,[2116,2116]:2,[2156,2161]:3,[2479,2479]:2,[2524,2528]:4,[3037,3045]:7,[3172,3178]:5,[3739,3739]:2,[3894,3894]:3,[3978,3978]:2,[3990,3990]:2,[4187,4187]:4	0.146503	0.319153	0.374805	0.622855	2.22e-16	8.86e-15	1e-08	1e-08	0.0025	375	25
ENSG00000151150	ANK3	1Signal-Connected	F	1		TRUE	544	25		4378	345	39	14	[242,246]:4,[281,281]:2,[589,589]:2,[800,805]:4,[811,811]:2,[977,981]:3,[1630,1634]:3,[2227,2227]:2,[2451,2454]:4,[2464,2467]:3,[3409,3409]:2,[3468,3469]:3,[3613,3613]:2,[4043,4045]:3	0.0939181	-0.0645344	0.525728	0.62816	0	0	1e-08	1e-08	1e-08	382	25
ENSG00000005810	MYCBP2	1Signal-Connected	F	1		TRUE	524	25		4679	367	68	18	[486,486]:3,[678,680]:3,[858,858]:2,[870,882]:7,[983,992]:6,[1285,1288]:3,[1837,1839]:4,[2285,2291]:5,[2468,2469]:4,[2701,2704]:3,[2801,2803]:3,[2841,2841]:3,[3492,3494]:3,[3743,3743]:2,[3760,3774]:7,[4308,4312]:3,[4320,4324]:3,[4672,4676]:4	0.131932	0.212839	0.415726	0.622855	0	0	1e-08	1e-08	1e-08	375	25
ENSG00000159140	SON	1Signal-Connected	F	1		TRUE	522	25		2427	314	148	20	[192,192]:2,[417,417]:2,[612,612]:2,[736,736]:12,[741,759]:51,[768,770]:7,[778,781]:16,[799,800]:9,[838,845]:5,[850,852]:13,[1080,1081]:3,[1208,1208]:2,[1295,1295]:2,[1357,1357]:2,[1506,1508]:3,[1825,1825]:2,[1858,1858]:2,[1961,1968]:5,[1994,1994]:4,[2143,2146]:4	0.355572	1.84463	0.0325456	0.574026	2.22e-16	8.86e-15	1e-08	0.0028	1e-08	334	25
ENSG00000096433	ITPR3	1Signal-Connected	F	1		TRUE	505	25		2672	284	59	17	[88,99]:6,[174,174]:2,[266,266]:2,[290,294]:4,[357,361]:3,[553,563]:4,[837,849]:5,[961,965]:3,[1189,1195]:4,[1204,1204]:2,[1620,1622]:3,[1693,1698]:4,[1705,1711]:5,[2032,2032]:2,[2304,2310]:6,[2606,2606]:2,[2672,2672]:2	0.147004	0.322806	0.373421	0.622855	0	0	1e-08	1e-08	1e-08	290	25
ENSG00000124942	AHNAK	1Signal-Connected	F	1		TRUE	503	25		5891	350	42	15	[655,658]:3,[1053,1054]:4,[1533,1533]:2,[1913,1913]:2,[2365,2365]:2,[3114,3123]:5,[3420,3420]:2,[3569,3571]:3,[3875,3875]:2,[4280,4285]:4,[4570,4570]:2,[4744,4744]:2,[4983,4983]:2,[5260,5266]:5,[5627,5627]:2	0.0974935	-0.0384467	0.515334	0.627566	0	0	1e-08	1e-08	1e-08	354	25
ENSG00000183495	EP400	1Signal-Connected	F	1		TRUE	502	25		3160	273	98	25	[84,84]:2,[460,461]:3,[549,551]:3,[617,617]:2,[700,700]:2,[930,934]:4,[1050,1050]:2,[1090,1090]:2,[1212,1212]:2,[1554,1554]:2,[1564,1564]:3,[1569,1573]:11,[1695,1695]:2,[1921,1922]:3,[1925,1928]:3,[1945,1949]:4,[1985,1985]:3,[2096,2100]:3,[2249,2252]:9,[2261,2263]:4,[2397,2397]:2,[2441,2447]:4,[2515,2515]:2,[2542,2542]:2,[2826,2837]:19	0.311463	1.52279	0.0639055	0.622855	0	0	1e-08	1e-08	0.0001	282	25
ENSG00000075275	CELSR1	1Signal-Connected	F	1		TRUE	491	25		3015	283	61	19	[448,448]:3,[501,507]:5,[678,689]:6,[946,951]:4,[991,991]:3,[1210,1210]:2,[1288,1288]:2,[1299,1304]:4,[1628,1628]:2,[1648,1649]:3,[2018,2018]:2,[2030,2031]:3,[2121,2123]:3,[2181,2181]:2,[2202,2208]:5,[2382,2382]:2,[2425,2432]:5,[2613,2618]:3,[2753,2753]:2	0.169856	0.48955	0.312226	0.622855	0	0	1e-08	1e-08	1e-08	290	25
ENSG00000083857	FAT1	1Signal-Connected	F	1		TRUE	488	25		4589	316	49	17	[248,248]:2,[342,342]:2,[804,806]:4,[1032,1032]:2,[1292,1294]:3,[1469,1472]:3,[1535,1535]:2,[1778,1778]:2,[1808,1812]:4,[1901,1901]:2,[2101,2104]:3,[2916,2917]:4,[3231,3231]:2,[3470,3472]:3,[3622,3623]:3,[4208,4213]:4,[4422,4426]:4	0.134567	0.23206	0.408246	0.622855	0	0	1e-08	1e-08	1e-08	330	25
ENSG00000138759	FRAS1	1Signal-Connected	F	1		TRUE	487	25		4013	311	65	17	[41,41]:2,[422,426]:4,[759,762]:3,[815,817]:4,[1549,1549]:2,[1591,1592]:4,[2036,2039]:4,[2068,2071]:16,[2669,2674]:4,[2837,2837]:2,[2975,2978]:3,[3145,3146]:3,[3179,3179]:2,[3234,3234]:2,[3259,3259]:2,[3468,3468]:2,[3556,3566]:6	0.179537	0.560186	0.287676	0.622855	0	0	1e-08	1e-08	1e-08	326	25
ENSG00000010327	STAB1	1Signal-Connected	F	1		TRUE	481	25		2571	301	95	26	[152,155]:5,[349,349]:2,[471,471]:2,[486,495]:7,[548,548]:2,[794,799]:4,[850,853]:3,[970,973]:5,[1032,1036]:3,[1097,1100]:4,[1244,1252]:5,[1269,1274]:3,[1339,1339]:4,[1440,1447]:6,[1549,1551]:4,[1570,1572]:3,[1611,1611]:2,[1916,1916]:2,[1976,1977]:3,[1983,1990]:5,[1996,2002]:4,[2279,2281]:4,[2348,2354]:4,[2408,2410]:3,[2473,2478]:3,[2503,2505]:3	0.237792	0.985244	0.162252	0.622855	2.22e-16	8.86e-15	1e-08	1e-08	0.0024	309	25
ENSG00000008300	CELSR3	1Signal-Connected	F	1		TRUE	471	25		3318	315	52	13	[78,80]:6,[188,193]:3,[887,887]:2,[1188,1188]:2,[1445,1445]:2,[1517,1521]:3,[1692,1695]:3,[1702,1711]:7,[1869,1869]:2,[1959,1969]:6,[2045,2053]:6,[2837,2846]:6,[3203,3208]:4	0.11701	0.103954	0.458603	0.622855	0	0	1e-08	1e-08	1e-08	317	25
ENSG00000187240	DYNC2H1	1Signal-Connected	F	1		TRUE	457	25		4315	318	24	7	[13,16]:3,[511,517]:4,[827,827]:2,[1857,1863]:5,[2927,2933]:4,[3904,3906]:3,[4132,4133]:3	0.0566879	-0.336186	0.631635	0.657653	1.33e-15	4.52e-14	1e-08	1e-08	0.0154	331	25
ENSG00000080603	SRCAP	1Signal-Connected	F	1		TRUE	456	25		3231	321	87	21	[801,801]:2,[864,876]:6,[982,989]:12,[1037,1037]:4,[1048,1048]:2,[1098,1108]:4,[1213,1213]:2,[1260,1270]:8,[1937,1944]:4,[2060,2060]:2,[2159,2164]:3,[2247,2247]:2,[2255,2256]:4,[2309,2316]:4,[2331,2335]:4,[2449,2453]:3,[2469,2469]:2,[2695,2696]:3,[2715,2725]:6,[2828,2829]:3,[3189,3199]:7	0.202017	0.724217	0.234466	0.622855	1.48e-09	2.21e-08	1e-08	0.0004	0.9974	322	25
ENSG00000160145	KALRN	1Signal-Connected	F	1		TRUE	456	25		2987	269	43	14	[405,410]:3,[483,486]:3,[548,548]:3,[671,675]:3,[890,894]:4,[1026,1028]:4,[1536,1536]:2,[1637,1642]:3,[1746,1746]:2,[2125,2137]:5,[2482,2486]:3,[2569,2572]:3,[2604,2608]:3,[2961,2961]:2	0.124573	0.159142	0.436778	0.622855	0	0	1e-08	1e-08	1e-08	292	25
ENSG00000115760	BIRC6	1Signal-Connected	F	1		TRUE	455	25		4858	349	66	22	[628,629]:3,[680,680]:2,[862,862]:2,[870,872]:3,[1061,1065]:3,[1382,1396]:6,[1465,1465]:2,[1861,1865]:5,[1960,1974]:7,[2158,2158]:2,[2717,2717]:2,[2771,2779]:7,[3180,3180]:2,[3284,3284]:2,[3747,3747]:2,[3993,3993]:2,[4079,4079]:2,[4085,4085]:2,[4171,4171]:2,[4378,4378]:2,[4553,4556]:3,[4814,4817]:3	0.147783	0.328489	0.371271	0.622855	0	0	1e-08	1e-08	1e-08	359	25
ENSG00000197386	HTT	1Signal-Connected	F	1		TRUE	455	25		3143	276	60	16	[17,20]:8,[211,225]:7,[456,464]:4,[709,711]:3,[730,732]:3,[928,928]:2,[961,968]:5,[1126,1127]:3,[1264,1264]:2,[1530,1532]:3,[1641,1641]:3,[1823,1823]:2,[2015,2017]:3,[2080,2080]:2,[2099,2106]:6,[2461,2465]:4	0.159896	0.416877	0.338384	0.622855	0	0	1e-08	0.0001	1e-08	282	25
ENSG00000107331	ABCA2	1Signal-Connected	F	1		TRUE	454	25		2437	250	78	18	[59,59]:2,[269,269]:2,[414,414]:2,[463,472]:6,[580,586]:6,[984,993]:6,[1033,1040]:4,[1305,1321]:7,[1591,1595]:3,[1660,1660]:2,[1972,1972]:2,[1982,2002]:8,[2043,2051]:5,[2103,2105]:4,[2223,2233]:6,[2270,2280]:5,[2339,2341]:4,[2345,2348]:4	0.197677	0.692547	0.244297	0.622855	0	0	1e-08	1e-08	0.0001	282	25
ENSG00000138688	KIAA1109	1Signal-Connected	F	1		TRUE	452	25		5006	320	73	24	[166,169]:4,[316,316]:2,[329,329]:2,[566,582]:7,[787,792]:3,[1131,1133]:3,[1435,1435]:2,[1768,1770]:4,[2035,2044]:5,[2064,2064]:2,[2530,2530]:2,[2579,2587]:5,[2794,2794]:2,[3136,3136]:2,[3207,3210]:3,[3429,3431]:3,[3539,3539]:2,[3593,3593]:2,[3648,3648]:3,[3835,3835]:2,[3960,3961]:4,[4197,4197]:2,[4399,4405]:4,[4988,4990]:3	0.181316	0.573169	0.283265	0.622855	2.22e-16	8.86e-15	1e-08	0.0028	1e-08	343	25
ENSG00000197102	DYNC1H1	1Signal-Connected	F	1		TRUE	452	24		4647	284	58	19	[1025,1025]:3,[1039,1042]:3,[2208,2208]:2,[2302,2304]:5,[2392,2394]:4,[2442,2442]:2,[2831,2831]:2,[2927,2937]:5,[3080,3080]:2,[3219,3220]:3,[3582,3587]:4,[3591,3594]:3,[3848,3848]:2,[3942,3942]:2,[3982,3986]:3,[4142,4147]:4,[4211,4216]:3,[4469,4475]:4,[4584,4584]:2	0.166766	0.467002	0.320249	0.622855	0	0	1e-08	1e-08	1e-08	293	24
ENSG00000137337	MDC1	1Signal-Connected	F	1		TRUE	449	25		2090	294	171	26	[142,142]:2,[245,248]:3,[1050,1050]:3,[1134,1134]:3,[1166,1169]:8,[1185,1186]:4,[1192,1192]:3,[1201,1201]:9,[1207,1207]:13,[1217,1227]:5,[1245,1252]:7,[1283,1283]:3,[1292,1299]:9,[1324,1334]:12,[1375,1383]:8,[1456,1459]:5,[1508,1508]:4,[1514,1514]:7,[1525,1533]:5,[1541,1549]:12,[1554,1559]:11,[1587,1599]:15,[1622,1630]:7,[1708,1710]:3,[1754,1759]:7,[1991,1993]:3	0.458741	2.59741	0.00469647	0.21614	3.28e-13	9.4e-12	1e-08	0.0005	0.0001	296	25
ENSG00000145362	ANK2	1Signal-Connected	F	1		TRUE	446	25		3958	281	44	16	[18,21]:3,[87,87]:2,[524,524]:2,[548,548]:2,[1156,1161]:3,[1314,1314]:2,[1786,1786]:2,[1908,1911]:3,[2032,2033]:3,[2209,2214]:5,[3049,3049]:3,[3335,3335]:3,[3501,3506]:4,[3572,3573]:3,[3680,3680]:2,[3923,3923]:2	0.13703	0.25003	0.401282	0.622855	2.66e-13	7.63e-12	1e-08	0.0002	0.0002	317	25
ENSG00000168477	TNXB	1Signal-Connected	F	1		TRUE	445	25		4245	263	75	20	[51,51]:2,[261,263]:3,[285,285]:5,[292,292]:2,[302,308]:7,[322,325]:4,[329,329]:3,[411,411]:2,[701,701]:2,[994,997]:5,[1213,1220]:4,[1285,1291]:4,[1308,1308]:2,[1617,1625]:5,[1799,1809]:4,[2293,2299]:10,[2313,2313]:2,[2941,2945]:4,[4066,4068]:3,[4075,4075]:2	0.226002	0.899219	0.184268	0.622855	0	0	1e-08	1e-08	1e-08	270	25
ENSG00000165124	SVEP1	1Signal-Connected	F	1		TRUE	437	25		3572	298	57	17	[16,18]:3,[229,229]:2,[297,310]:8,[530,532]:3,[542,544]:3,[582,595]:6,[1071,1075]:3,[1117,1119]:3,[1878,1878]:2,[2517,2520]:4,[2831,2836]:4,[2858,2859]:3,[2908,2912]:3,[3079,3079]:2,[3418,3420]:3,[3493,3497]:3,[3512,3512]:2	0.144453	0.304193	0.380491	0.622855	0	0	1e-08	1e-08	1e-08	306	25
ENSG00000196498	NCOR2	1Signal-Connected	F	1		TRUE	434	25		2522	254	90	23	[157,157]:2,[290,294]:4,[327,327]:2,[419,423]:3,[491,492]:3,[578,584]:6,[688,693]:4,[767,772]:5,[950,950]:3,[1108,1108]:2,[1136,1137]:3,[1206,1212]:5,[1339,1355]:7,[1488,1496]:4,[1597,1597]:3,[1640,1645]:3,[1661,1666]:4,[1778,1778]:2,[1796,1809]:6,[1811,1814]:6,[1865,1870]:3,[2080,2085]:5,[2163,2167]:5	0.261207	1.15609	0.123822	0.622855	1.11e-16	4.76e-15	1e-08	0.0011	1e-08	264	25
ENSG00000038382	TRIO	1Signal-Connected	F	1		TRUE	433	25		3098	255	74	18	[77,84]:4,[377,381]:3,[465,465]:2,[534,534]:2,[750,751]:3,[822,824]:3,[997,1012]:10,[1074,1078]:3,[1441,1443]:3,[1464,1472]:4,[1585,1590]:5,[2335,2336]:3,[2381,2388]:4,[2475,2481]:8,[2755,2761]:5,[2771,2790]:8,[2959,2959]:2,[2975,2975]:2	0.199447	0.705458	0.240263	0.622855	0	0	1e-08	1e-08	1e-08	270	25
ENSG00000065526	SPEN	1Signal-Connected	F	1		TRUE	428	25		3665	307	88	22	[645,645]:2,[1006,1010]:5,[1176,1177]:3,[1210,1210]:2,[1230,1252]:12,[1366,1366]:2,[1581,1586]:3,[1592,1597]:4,[2164,2172]:6,[2288,2295]:5,[2303,2317]:6,[2360,2360]:2,[2458,2465]:6,[2484,2484]:2,[2571,2573]:4,[2663,2665]:3,[2692,2692]:2,[2834,2839]:3,[3201,3208]:5,[3266,3267]:3,[3363,3377]:6,[3589,3589]:2	0.187719	0.619887	0.267666	0.622855	6.31e-14	1.88e-12	1e-08	1e-08	0.8747	318	25
ENSG00000129566	TEP1	1Signal-Connected	F	1		TRUE	424	25		2628	267	66	20	[20,20]:2,[56,56]:4,[62,62]:3,[70,72]:3,[76,80]:13,[92,97]:5,[383,392]:4,[535,535]:2,[710,710]:2,[736,736]:2,[923,926]:3,[1100,1100]:2,[1107,1108]:3,[1499,1499]:2,[1656,1656]:2,[1847,1848]:4,[1919,1921]:3,[2235,2235]:2,[2356,2356]:2,[2626,2628]:3	0.223741	0.882723	0.188693	0.622855	0	0	1e-08	1e-08	1e-08	279	25
ENSG00000253729	PRKDC	1Signal-Connected	F	1		TRUE	424	25		4128	302	37	12	[145,148]:3,[248,257]:5,[364,364]:3,[1337,1347]:5,[1979,1979]:2,[2092,2097]:3,[2261,2261]:2,[2734,2734]:2,[2905,2905]:2,[2973,2973]:2,[3174,3179]:4,[3473,3482]:4	0.0913716	-0.083115	0.53312	0.629275	0	0	1e-08	1e-08	1e-08	316	25
ENSG00000140836	ZFHX3	1Signal-Connected	F	1		TRUE	423	25		3704	256	54	16	[98,101]:7,[221,223]:3,[237,239]:3,[449,454]:3,[513,516]:3,[772,775]:3,[1132,1134]:3,[1683,1683]:2,[1738,1738]:2,[2262,2267]:3,[2384,2387]:3,[2816,2822]:4,[2938,2948]:4,[3427,3427]:5,[3467,3469]:4,[3674,3674]:2	0.174135	0.520771	0.301263	0.622855	0.000526272	0.00329191	0.0155	0.0004	1	257	24
ENSG00000076555	ACACB	1Signal-Connected	F	1		TRUE	422	25		2459	245	57	15	[58,58]:2,[259,282]:10,[310,310]:2,[348,351]:3,[469,470]:3,[499,499]:2,[608,608]:2,[729,733]:4,[1130,1130]:2,[1397,1409]:7,[1504,1511]:5,[1807,1807]:3,[2168,2170]:4,[2297,2307]:5,[2422,2424]:3	0.161572	0.429106	0.333923	0.622855	0	0	1e-08	1e-08	1e-08	260	25
ENSG00000143126	CELSR2	1Signal-Connected	F	1		TRUE	421	25		2924	267	56	14	[14,17]:7,[227,227]:2,[268,268]:2,[286,291]:5,[1013,1016]:4,[1044,1048]:3,[1534,1538]:3,[1733,1736]:5,[1804,1812]:6,[1984,1988]:4,[2024,2026]:5,[2188,2194]:4,[2342,2344]:3,[2605,2608]:3	0.157831	0.401807	0.343913	0.622855	0	0	1e-08	1e-08	1e-08	272	25
ENSG00000171914	TLN2	1Signal-Connected	F	1		TRUE	421	25		2543	267	52	14	[93,93]:2,[250,250]:2,[359,361]:3,[411,415]:4,[541,544]:4,[683,683]:2,[1146,1147]:5,[1307,1315]:4,[1447,1457]:6,[1563,1567]:3,[1749,1749]:2,[1904,1909]:4,[1966,1975]:5,[2222,2228]:6	0.14696	0.322489	0.373541	0.622855	0	0	1e-08	1e-08	1e-08	274	25
ENSG00000160299	PCNT	1Signal-Connected	F	1		TRUE	417	25		3337	275	90	23	[43,50]:5,[136,136]:2,[143,143]:4,[152,156]:7,[169,182]:13,[195,200]:18,[537,537]:2,[626,626]:2,[792,792]:2,[954,956]:3,[1122,1122]:2,[1152,1152]:2,[1518,1518]:2,[1558,1558]:2,[1915,1915]:2,[2062,2065]:3,[2123,2123]:2,[2225,2225]:2,[2269,2274]:4,[2440,2440]:2,[2587,2587]:2,[3191,3194]:4,[3235,3239]:3	0.255084	1.11142	0.133193	0.622855	9.28e-11	1.69e-09	1e-08	0.0145	0.0014	282	25
ENSG00000167978	SRRM2	1Signal-Connected	F	1		TRUE	405	24		2753	293	72	22	[103,106]:3,[181,185]:3,[198,203]:3,[238,238]:2,[249,258]:5,[379,379]:3,[496,498]:5,[615,616]:3,[1036,1038]:3,[1209,1209]:2,[1258,1261]:3,[1570,1570]:2,[1590,1590]:2,[1683,1683]:3,[1827,1832]:4,[1932,1933]:3,[1939,1943]:3,[1955,1955]:2,[2063,2089]:10,[2192,2192]:2,[2326,2326]:2,[2673,2681]:4	0.183119	0.586327	0.278828	0.622855	9.86e-06	9.72e-05	0.0111	0.0287	0.0002	300	24
ENSG00000152818	UTRN	1Signal-Connected	F	1		TRUE	404	25		3434	273	63	19	[103,103]:2,[145,148]:4,[1281,1291]:5,[1499,1499]:2,[1637,1637]:2,[1718,1719]:3,[1829,1838]:5,[1848,1852]:5,[1995,1999]:3,[2008,2009]:3,[2106,2106]:2,[2116,2121]:4,[2158,2162]:3,[2393,2397]:3,[2803,2803]:2,[2859,2870]:5,[2997,3003]:5,[3057,3057]:2,[3064,3067]:3	0.176185	0.535732	0.296072	0.622855	0	0	1e-08	1e-08	1e-08	283	25
ENSG00000169710	FASN	1Signal-Connected	F	1		TRUE	398	25		2512	242	80	19	[61,62]:3,[141,143]:5,[298,301]:5,[384,386]:3,[413,415]:7,[556,556]:2,[618,618]:2,[798,801]:3,[949,950]:3,[970,970]:4,[976,980]:9,[1240,1243]:3,[1326,1330]:3,[1917,1928]:5,[2161,2161]:2,[2178,2178]:2,[2216,2216]:2,[2326,2331]:14,[2506,2509]:3	0.272878	1.24125	0.107257	0.622855	0	0	1e-08	1e-08	1e-08	258	25
ENSG00000165238	WNK2	1Signal-Connected	F	1		TRUE	393	25		2298	251	70	15	[269,269]:2,[374,384]:8,[535,538]:3,[543,551]:4,[611,617]:4,[641,644]:3,[714,723]:9,[758,758]:3,[816,822]:6,[844,848]:7,[1323,1325]:4,[1477,1484]:4,[1800,1801]:3,[2001,2005]:4,[2233,2240]:6	0.19064	0.641204	0.260695	0.622855	0	0	1e-08	1e-08	1e-08	258	25
ENSG00000198793	MTOR	1Signal-Connected	F	1		TRUE	393	25		2550	251	56	18	[27,34]:5,[223,223]:2,[322,322]:2,[1201,1202]:3,[1207,1210]:3,[1438,1442]:4,[1455,1455]:2,[1469,1474]:3,[1657,1663]:5,[1963,1966]:3,[1984,1984]:2,[2000,2000]:2,[2109,2113]:4,[2160,2161]:3,[2186,2188]:3,[2234,2238]:3,[2459,2459]:2,[2511,2519]:5	0.177056	0.542084	0.29388	0.622855	4.44e-16	1.6e-14	1e-08	1e-08	0.0046	261	25
ENSG00000115464	USP34	1Signal-Connected	F	1		TRUE	392	25		3547	286	57	19	[7,12]:4,[263,264]:3,[681,688]:4,[735,741]:4,[889,889]:2,[939,941]:4,[1319,1319]:2,[1436,1442]:4,[1506,1510]:3,[1557,1557]:2,[1670,1670]:2,[2070,2070]:2,[2323,2327]:3,[2333,2333]:2,[2370,2370]:2,[2618,2625]:7,[2870,2875]:3,[3111,3111]:2,[3463,3463]:2	0.16088	0.424054	0.335763	0.622855	0	0	1e-08	1e-08	1e-08	299	25
ENSG00000166341	DCHS1	1Signal-Connected	F	1		TRUE	389	25		3299	256	49	15	[112,112]:2,[213,215]:3,[293,296]:3,[399,399]:2,[623,633]:5,[878,881]:3,[1062,1062]:2,[1116,1118]:3,[2167,2173]:4,[2264,2269]:4,[2274,2275]:3,[2701,2701]:2,[2860,2863]:3,[2994,3001]:4,[3187,3204]:6	0.140027	0.271899	0.39285	0.622855	0	0	1e-08	1e-08	0.0004	257	25
ENSG00000148396	SEC16A	1Signal-Connected	F	1		TRUE	383	25		2358	245	95	22	[229,229]:2,[238,238]:2,[244,244]:2,[250,252]:4,[415,422]:5,[593,595]:9,[959,960]:3,[1051,1051]:3,[1209,1220]:8,[1323,1331]:5,[1406,1411]:4,[1414,1419]:4,[1448,1455]:5,[1613,1621]:5,[1633,1641]:5,[1641,1650]:4,[1713,1719]:7,[1726,1736]:4,[1856,1859]:3,[1880,1885]:6,[1904,1904]:2,[2291,2292]:3	0.27192	1.23426	0.108552	0.622855	0	0	1e-08	1e-08	1e-08	268	25
ENSG00000116127	ALMS1	1Signal-Connected	F	1		TRUE	381	25		4168	287	58	16	[222,222]:2,[392,397]:4,[566,569]:3,[577,577]:2,[793,798]:7,[902,903]:3,[946,961]:8,[1691,1703]:6,[1826,1831]:5,[1942,1942]:2,[2172,2172]:2,[2381,2388]:5,[2579,2579]:2,[3066,3066]:2,[3132,3134]:3,[3463,3463]:2	0.153962	0.373577	0.354359	0.622855	2.22e-16	8.86e-15	1e-08	0.0019	1e-08	290	25
ENSG00000151067	CACNA1C	1Signal-Connected	F	1		TRUE	381	25		2210	207	29	11	[74,74]:2,[396,396]:2,[685,690]:3,[941,941]:2,[1059,1059]:2,[1327,1331]:3,[1396,1396]:2,[1554,1554]:2,[1927,1936]:5,[1936,1941]:4,[2080,2080]:2	0.114174	0.0832609	0.466822	0.622855	0	0	1e-08	1e-08	1e-08	234	25
ENSG00000196557	CACNA1H	1Signal-Connected	F	1		TRUE	381	25		2354	236	52	14	[88,90]:3,[133,133]:2,[346,346]:2,[564,568]:5,[687,687]:3,[709,717]:6,[1112,1114]:3,[1325,1338]:7,[1423,1426]:3,[1655,1657]:3,[1757,1759]:3,[1942,1948]:5,[2060,2070]:5,[2077,2077]:2	0.165769	0.459729	0.322855	0.622855	4.44e-16	1.6e-14	1e-08	1e-08	0.0045	243	25
ENSG00000177084	POLE	1Signal-Connected	F	1		TRUE	378	25		2298	248	77	20	[39,43]:5,[48,48]:2,[231,231]:2,[260,260]:2,[299,299]:3,[350,355]:3,[395,413]:10,[422,432]:6,[448,459]:6,[541,543]:3,[578,579]:3,[627,640]:6,[776,776]:4,[919,919]:2,[954,959]:3,[1008,1008]:2,[1377,1384]:5,[1426,1435]:6,[2043,2043]:2,[2245,2245]:2	0.209366	0.777836	0.218333	0.622855	0	0	1e-08	1e-08	1e-08	253	25
ENSG00000166963	MAP1A	1Signal-Connected	F	1		TRUE	376	25		3042	273	52	16	[83,83]:2,[176,176]:3,[575,586]:5,[618,618]:2,[1115,1118]:3,[1381,1388]:4,[1419,1427]:4,[1671,1676]:8,[1696,1698]:3,[1739,1739]:2,[1981,1983]:3,[2091,2091]:2,[2487,2487]:2,[2781,2781]:2,[2803,2805]:3,[3030,3036]:4	0.153407	0.369531	0.355866	0.622855	1.16e-08	1.56e-07	1e-08	0.0037	1	275	25
ENSG00000008710	PKD1	1Signal-Connected	F	1		TRUE	375	25		4304	232	50	14	[694,694]:2,[701,701]:2,[938,938]:7,[1087,1092]:5,[1612,1623]:5,[2002,2002]:3,[2014,2016]:3,[2582,2582]:2,[2740,2746]:4,[2969,2977]:4,[3008,3012]:3,[3421,3421]:2,[3883,3886]:4,[3913,3920]:4	0.173609	0.516933	0.302601	0.622855	0	0	1e-08	0.0004	1e-08	238	25
ENSG00000069020	MAST4	1Signal-Connected	F	1		TRUE	375	25		2627	228	70	23	[76,76]:2,[222,227]:3,[252,252]:2,[363,363]:2,[384,384]:2,[459,459]:2,[502,502]:2,[509,509]:2,[667,667]:2,[754,766]:7,[831,836]:3,[881,882]:3,[1310,1311]:4,[1385,1391]:4,[1678,1678]:2,[1693,1693]:2,[1735,1740]:3,[1762,1763]:3,[1999,2002]:3,[2361,2361]:2,[2445,2445]:2,[2534,2545]:8,[2569,2577]:5	0.242063	1.01641	0.154717	0.622855	1.11e-16	4.76e-15	1e-08	1e-08	0.0007	253	25
ENSG00000137076	TLN1	1Signal-Connected	F	1		TRUE	375	25		2542	245	47	13	[282,282]:2,[339,339]:2,[1003,1010]:5,[1393,1405]:6,[1428,1432]:4,[1567,1568]:3,[1805,1815]:5,[1865,1868]:4,[2233,2235]:4,[2244,2244]:2,[2260,2267]:5,[2329,2329]:2,[2410,2415]:3	0.139125	0.26532	0.395382	0.622855	0	0	1e-08	1e-08	1e-08	247	25
ENSG00000129003	VPS13C	1Signal-Connected	F	1		TRUE	367	25		3754	250	35	12	[196,196]:2,[448,448]:2,[500,500]:2,[698,703]:4,[765,771]:4,[784,784]:2,[887,887]:2,[1015,1015]:2,[1694,1694]:2,[2872,2875]:4,[3589,3597]:5,[3693,3695]:4	0.112107	0.0681815	0.472821	0.622855	0	0	1e-08	1e-08	1e-08	261	25
ENSG00000133401	PDZD2	1Signal-Connected	F	1		TRUE	366	24		2840	240	43	14	[324,326]:3,[452,460]:4,[682,683]:3,[804,807]:4,[865,872]:4,[986,991]:4,[1337,1339]:3,[1502,1502]:2,[1735,1735]:2,[1932,1934]:3,[1940,1940]:2,[2055,2061]:4,[2335,2337]:3,[2804,2804]:2	0.142775	0.291953	0.385161	0.622855	2.44e-12	6.27e-11	1e-08	0.0002	0.0021	241	24
ENSG00000053747	LAMA3	1Signal-Connected	F	1		TRUE	357	25		3334	225	27	9	[360,363]:3,[745,748]:3,[792,792]:2,[801,801]:2,[1323,1327]:3,[1368,1378]:5,[1791,1793]:3,[2511,2512]:3,[3042,3043]:3	0.0954442	-0.053399	0.521293	0.627566	6.44e-10	1.01e-08	0.0122	1e-08	0.0133	238	25
ENSG00000196924	FLNA	1Signal-Connected	F	1		TRUE	357	24		2648	210	17	6	[110,110]:3,[294,297]:3,[1095,1095]:2,[1686,1694]:4,[1956,1959]:3,[2583,2583]:2	0.0667602	-0.262693	0.603606	0.647252	2e-15	6.43e-14	1e-08	1e-08	0.0234	225	23
ENSG00000130158	DOCK6	1Signal-Connected	F	1		TRUE	353	25		2048	200	44	15	[52,52]:2,[180,184]:3,[287,287]:2,[574,581]:5,[597,599]:3,[698,707]:4,[770,770]:2,[889,889]:2,[943,945]:3,[963,965]:3,[1058,1058]:2,[1207,1208]:3,[1332,1332]:2,[1371,1379]:4,[1563,1568]:4	0.175112	0.527897	0.298785	0.622855	0	0	1e-08	1e-08	0.0001	218	25
ENSG00000047849	MAP4	1Signal-Connected	F	1		TRUE	349	25		2298	220	58	15	[389,389]:2,[395,396]:4,[401,402]:3,[407,407]:9,[551,556]:4,[600,602]:3,[1173,1185]:6,[1281,1281]:2,[1654,1654]:2,[1738,1739]:3,[1775,1782]:7,[1788,1794]:4,[1871,1879]:4,[1933,1935]:3,[2214,2214]:2	0.209105	0.775927	0.218896	0.622855	6.33e-15	1.94e-13	1e-08	0.0776	1e-08	267	25
ENSG00000132182	NUP210	1Signal-Connected	F	1		TRUE	349	24		1888	201	42	11	[404,410]:4,[464,469]:5,[562,563]:3,[630,638]:5,[848,848]:2,[966,973]:5,[979,984]:3,[1047,1052]:4,[1134,1144]:5,[1301,1306]:3,[1324,1327]:3	0.139283	0.266474	0.394937	0.622855	9.85e-13	2.67e-11	1e-08	0.0004	0.0004	206	24
ENSG00000150995	ITPR1	1Signal-Connected	F	1		TRUE	348	25		2744	215	45	13	[73,75]:3,[154,154]:2,[872,875]:3,[1027,1027]:2,[1109,1109]:2,[1499,1507]:4,[1555,1558]:3,[1932,1936]:3,[2154,2158]:4,[2289,2295]:4,[2576,2580]:3,[2594,2603]:5,[2682,2696]:7	0.148295	0.332231	0.369857	0.622855	6.66e-16	2.38e-14	1e-08	1e-08	0.0073	220	25
ENSG00000142949	PTPRF	1Signal-Connected	F	1		TRUE	347	24		1908	199	66	15	[92,104]:6,[149,158]:6,[370,374]:3,[519,525]:4,[579,587]:7,[989,990]:4,[1015,1023]:4,[1084,1084]:2,[1141,1148]:5,[1174,1182]:4,[1354,1366]:6,[1504,1504]:2,[1712,1713]:3,[1751,1759]:5,[1869,1879]:5	0.207089	0.761222	0.223262	0.622855	0	0	1e-08	1e-08	1e-08	207	24
ENSG00000100241	SBF1	1Signal-Connected	F	1		TRUE	345	25		1894	203	56	16	[59,64]:4,[228,233]:3,[400,407]:4,[644,649]:3,[655,656]:3,[691,702]:5,[807,807]:2,[967,975]:5,[1036,1038]:4,[1106,1106]:2,[1111,1114]:3,[1381,1383]:3,[1489,1489]:3,[1544,1547]:4,[1711,1713]:5,[1744,1745]:3	0.210174	0.783729	0.2166	0.622855	0	0	1e-08	1e-08	1e-08	207	24
ENSG00000141027	NCOR1	1Signal-Connected	F	1		TRUE	345	25		2441	215	79	13	[5,7]:7,[20,21]:14,[26,28]:4,[32,39]:6,[120,124]:4,[150,150]:8,[178,178]:4,[190,191]:14,[323,324]:3,[330,340]:5,[1590,1590]:2,[1659,1659]:2,[1981,1984]:6	0.315705	1.55374	0.0601231	0.622855	4.07e-11	8.16e-10	1e-08	0.0028	0.003	224	25
ENSG00000172534	HCFC1	1Signal-Connected	F	1		TRUE	344	25		2081	180	49	10	[272,281]:5,[318,322]:4,[340,346]:4,[457,459]:4,[1199,1205]:4,[1299,1303]:11,[1322,1326]:3,[1440,1445]:3,[1847,1849]:8,[1917,1919]:3	0.215953	0.825895	0.204432	0.622855	1.01e-11	2.3e-10	1e-08	0.0027	0.0007	181	25
ENSG00000128591	FLNC	1Signal-Connected	F	1		TRUE	340	25		2726	203	36	8	[704,706]:3,[834,855]:16,[949,949]:2,[1823,1823]:2,[2130,2133]:4,[2148,2148]:2,[2417,2417]:4,[2450,2453]:3	0.140507	0.275402	0.391504	0.622855	0	0	1e-08	1e-08	1e-08	208	25
ENSG00000134516	DOCK2	1Signal-Connected	F	1		TRUE	340	25		1831	189	49	15	[190,190]:2,[197,202]:3,[257,265]:5,[311,311]:2,[406,406]:2,[463,470]:4,[589,589]:6,[662,667]:4,[925,928]:6,[1364,1364]:2,[1408,1408]:2,[1624,1626]:3,[1632,1632]:2,[1735,1739]:3,[1782,1785]:3	0.209183	0.776503	0.218726	0.622855	0	0	1e-08	1e-08	1e-08	204	25
ENSG00000105426	PTPRS	1Signal-Connected	F	1		TRUE	339	25		1950	203	48	13	[30,34]:3,[197,197]:2,[354,355]:3,[496,501]:5,[522,524]:3,[533,538]:4,[818,825]:7,[1315,1324]:4,[1546,1552]:5,[1580,1580]:2,[1722,1723]:3,[1822,1822]:2,[1881,1893]:5	0.175389	0.52992	0.298084	0.622855	0	0	1e-08	1e-08	1e-08	214	25
ENSG00000132549	VPS13B	1Signal-Connected	F	1		TRUE	338	25		4023	232	19	7	[907,907]:2,[1654,1654]:2,[2077,2080]:3,[2244,2250]:4,[2409,2409]:2,[2759,2763]:3,[2814,2818]:3	0.067072	-0.260418	0.602729	0.647252	7.51e-13	2.07e-11	1e-08	0.0004	0.0003	246	24
ENSG00000167880	EVPL	1Signal-Connected	F	1		TRUE	336	25		2056	204	59	13	[170,178]:4,[198,210]:6,[336,337]:12,[510,522]:7,[625,625]:2,[1101,1104]:3,[1185,1189]:3,[1522,1530]:5,[1646,1649]:3,[1763,1770]:4,[1836,1843]:4,[1911,1917]:4,[2044,2044]:2	0.202356	0.726684	0.23371	0.622855	1.67e-12	4.4e-11	1e-08	0.0028	0.0001	206	25
ENSG00000140853	NLRC5	1Signal-Connected	F	1		TRUE	335	25		1867	184	55	14	[409,418]:6,[442,445]:3,[484,491]:5,[507,507]:3,[647,649]:3,[850,855]:4,[1092,1097]:5,[1367,1367]:3,[1470,1479]:6,[1753,1757]:4,[1824,1832]:5,[1837,1839]:4,[1851,1851]:2,[1861,1861]:2	0.218492	0.844425	0.199216	0.622855	0	0	1e-08	1e-08	1e-08	206	25
ENSG00000196576	PLXNB2	1Signal-Connected	F	1		TRUE	333	25		1839	194	58	16	[246,248]:6,[333,333]:2,[497,505]:4,[565,566]:4,[629,652]:8,[689,689]:2,[877,877]:2,[1214,1217]:3,[1306,1306]:2,[1360,1361]:3,[1593,1596]:3,[1607,1608]:4,[1612,1614]:3,[1643,1643]:2,[1704,1716]:5,[1725,1733]:5	0.218376	0.843579	0.199452	0.622855	0	0	1e-08	1e-08	1e-08	198	25
ENSG00000137642	SORL1	1Signal-Connected	F	1		TRUE	332	25		2215	204	28	7	[28,40]:7,[128,128]:2,[771,776]:3,[1221,1221]:3,[1388,1396]:5,[1409,1413]:5,[1812,1813]:3	0.0906587	-0.0883167	0.535188	0.629275	0	0	1e-08	1e-08	0.0004	220	25
ENSG00000122966	CIT	1Signal-Connected	F	1		TRUE	331	25		2070	207	52	14	[121,121]:2,[212,217]:4,[889,889]:3,[982,982]:2,[1102,1102]:2,[1235,1244]:5,[1285,1296]:7,[1325,1331]:4,[1357,1367]:5,[1394,1401]:6,[1425,1425]:2,[1602,1607]:4,[1633,1633]:2,[1993,2000]:4	0.17714	0.542695	0.29367	0.622855	1.11e-16	4.76e-15	1e-08	0.0013	1e-08	219	25
ENSG00000151208	DLG5	1Signal-Connected	F	1		TRUE	330	25		1920	200	52	10	[155,164]:5,[246,253]:4,[424,424]:2,[595,597]:4,[754,759]:4,[981,984]:4,[1049,1059]:13,[1246,1248]:3,[1415,1415]:2,[1674,1699]:11	0.174338	0.52225	0.300748	0.622855	0	0	1e-08	0.0001	1e-08	204	25
ENSG00000075539	FRYL	1Signal-Connected	F	1		TRUE	329	25		3014	218	36	12	[212,214]:3,[393,400]:5,[418,418]:2,[617,617]:2,[976,980]:3,[1462,1462]:2,[1676,1676]:2,[1699,1705]:4,[2314,2320]:4,[2384,2385]:5,[2516,2516]:2,[2910,2910]:2	0.136255	0.244376	0.40347	0.622855	4.66e-10	7.49e-09	1e-08	0.0049	0.0234	228	23
ENSG00000136068	FLNB	1Signal-Connected	F	1		TRUE	329	25		2634	191	24	9	[181,181]:2,[513,513]:2,[646,650]:4,[986,986]:2,[1056,1064]:4,[1847,1851]:3,[2000,2000]:2,[2203,2204]:3,[2611,2611]:2	0.107049	0.031278	0.487524	0.625889	0	0	1e-08	1e-08	1e-08	199	25
ENSG00000064687	ABCA7	1Signal-Connected	F	1		TRUE	327	25		2147	197	37	11	[28,31]:4,[46,46]:6,[75,75]:2,[136,138]:3,[334,334]:2,[826,826]:2,[1175,1177]:4,[1545,1560]:6,[1682,1684]:3,[1820,1820]:2,[1872,1875]:3	0.154192	0.375257	0.353735	0.622855	0	0	1e-08	1e-08	0.0001	211	25
ENSG00000088387	DOCK9	1Signal-Connected	F	1		TRUE	327	24		2094	185	41	13	[34,34]:2,[156,159]:3,[318,326]:4,[541,541]:2,[642,645]:3,[1264,1267]:4,[1351,1351]:2,[1504,1510]:4,[1535,1538]:4,[1651,1651]:2,[1701,1705]:4,[1828,1831]:4,[1924,1926]:3	0.172664	0.510038	0.305013	0.622855	1.11e-16	4.76e-15	1e-08	1e-08	0.0008	203	24
ENSG00000162105	SHANK2	1Signal-Connected	F	1		TRUE	324	25		1851	171	49	14	[83,83]:2,[204,211]:4,[229,234]:4,[372,375]:3,[586,586]:2,[695,709]:6,[760,760]:3,[1117,1117]:2,[1190,1201]:6,[1394,1403]:6,[1502,1502]:2,[1575,1578]:4,[1645,1646]:3,[1814,1814]:2	0.203896	0.737925	0.23028	0.622855	7.13e-11	1.34e-09	1e-08	0.0009	0.017	197	25
ENSG00000227184	EPPK1	1Signal-Connected	F	1		TRUE	324	25		2421	230	72	14	[409,414]:5,[706,706]:2,[1003,1003]:2,[1009,1009]:2,[1459,1461]:3,[1476,1480]:3,[1640,1645]:3,[1711,1717]:4,[1779,1785]:4,[2239,2239]:12,[2267,2274]:7,[2312,2313]:14,[2378,2381]:4,[2398,2402]:7	0.264017	1.1766	0.119678	0.622855	0	0	1e-08	0.0001	1e-08	230	25
ENSG00000105357	MYH14	1Signal-Connected	F	1		TRUE	323	25		2037	185	50	13	[148,152]:3,[163,163]:2,[275,282]:4,[297,307]:5,[361,368]:4,[435,435]:2,[520,528]:4,[612,630]:7,[969,974]:5,[1021,1035]:7,[1259,1259]:2,[1989,1991]:3,[2021,2021]:2	0.169569	0.487454	0.312968	0.622855	2.11e-15	6.72e-14	1e-08	1e-08	0.025	192	25
ENSG00000110799	VWF	1Signal-Connected	F	1		TRUE	323	25		2814	176	28	10	[202,202]:2,[440,447]:4,[468,471]:4,[769,769]:2,[888,888]:3,[1506,1506]:3,[2089,2089]:2,[2374,2377]:3,[2402,2405]:3,[2560,2560]:2	0.137211	0.251352	0.400771	0.622855	3.58e-10	5.86e-09	0.0032	1e-08	0.027	188	24
ENSG00000143669	LYST	1Signal-Connected	F	1		TRUE	323	25		3802	217	33	12	[588,590]:3,[679,682]:3,[813,813]:2,[1774,1777]:3,[2261,2261]:2,[2288,2288]:2,[2398,2403]:3,[2563,2563]:2,[2741,2741]:3,[3117,3120]:4,[3331,3331]:2,[3760,3762]:4	0.133385	0.223439	0.411597	0.622855	1.81e-10	3.13e-09	0.003	1e-08	0.0138	228	25
ENSG00000148773	MKI67	1Signal-Connected	F	1		TRUE	322	25		3257	241	49	15	[118,122]:3,[354,354]:2,[518,518]:2,[634,634]:2,[832,832]:2,[1081,1083]:4,[1089,1089]:2,[1176,1186]:8,[1199,1207]:5,[1861,1869]:5,[2078,2078]:2,[2298,2298]:2,[2309,2309]:2,[2562,2562]:3,[2648,2657]:5	0.150884	0.351116	0.362751	0.622855	1.67e-12	4.4e-11	1e-08	0.0007	0.0004	250	25
ENSG00000170004	CHD3	1Signal-Connected	F	1		TRUE	318	25		2060	184	42	13	[15,18]:7,[152,162]:6,[253,253]:2,[340,340]:2,[379,382]:3,[496,496]:2,[735,735]:2,[1137,1137]:2,[1166,1169]:3,[1419,1426]:4,[1692,1701]:4,[1744,1744]:2,[1763,1766]:3	0.176907	0.540995	0.294256	0.622855	6.77e-11	1.28e-09	1e-08	0.0007	0.0207	194	24
ENSG00000170776	AKAP13	1Signal-Connected	F	1		TRUE	318	25		2818	210	25	9	[324,324]:2,[932,932]:2,[997,1006]:4,[1291,1294]:3,[1477,1483]:4,[1612,1616]:3,[1706,1706]:2,[2082,2086]:3,[2659,2659]:2	0.0957738	-0.0509943	0.520335	0.627566	0	0	1e-08	0.0003	1e-08	221	25
ENSG00000171316	CHD7	1Signal-Connected	F	1		TRUE	317	25		2998	225	48	14	[30,30]:2,[443,443]:2,[775,782]:5,[873,873]:2,[884,891]:4,[1036,1039]:3,[1433,1433]:2,[1556,1561]:4,[1723,1726]:3,[1836,1848]:6,[1859,1859]:2,[1974,1976]:3,[2408,2415]:4,[2618,2631]:6	0.149403	0.340313	0.366811	0.622855	0	0	1e-08	1e-08	1e-08	226	25
ENSG00000173546	CSPG4	1Signal-Connected	F	1		TRUE	317	25		2323	215	84	14	[100,109]:4,[118,122]:5,[333,336]:3,[368,374]:5,[441,452]:28,[472,477]:6,[486,491]:8,[571,573]:4,[607,607]:2,[765,765]:2,[1173,1183]:6,[1842,1842]:2,[2099,2101]:4,[2125,2127]:5	0.271339	1.23002	0.109344	0.622855	1.45e-06	1.61e-05	0.0032	0.0232	0.0001	215	25
ENSG00000084774	CAD	1Signal-Connected	F	1		TRUE	316	25		2226	199	55	19	[100,105]:4,[284,287]:3,[308,308]:2,[351,351]:2,[403,403]:2,[600,603]:3,[707,707]:2,[1158,1158]:2,[1295,1297]:4,[1375,1375]:3,[1398,1398]:2,[1454,1454]:2,[1733,1734]:3,[1767,1767]:2,[1783,1785]:3,[1832,1838]:4,[2085,2085]:2,[2146,2151]:3,[2197,2215]:7	0.226737	0.904587	0.182842	0.622855	0	0	1e-08	1e-08	1e-08	200	25
ENSG00000004399	PLXND1	1Signal-Connected	F	1		TRUE	315	25		1926	194	48	12	[679,694]:8,[764,764]:2,[973,983]:5,[1186,1191]:3,[1423,1440]:7,[1556,1556]:2,[1672,1672]:2,[1685,1691]:5,[1729,1729]:2,[1844,1850]:4,[1885,1885]:2,[1897,1911]:6	0.153624	0.37111	0.355278	0.622855	0	0	1e-08	0.0002	1e-08	205	25
ENSG00000116539	ASH1L	1Signal-Connected	F	1		TRUE	315	25		2970	235	47	16	[52,55]:5,[369,369]:3,[435,435]:2,[471,476]:4,[797,800]:3,[1048,1048]:2,[1270,1270]:2,[2117,2120]:3,[2227,2231]:3,[2311,2311]:2,[2397,2397]:3,[2440,2440]:2,[2498,2498]:2,[2734,2735]:3,[2748,2752]:3,[2917,2923]:5	0.170456	0.493925	0.31068	0.622855	4.06e-12	9.93e-11	0.0009	0.0008	1e-08	243	25
ENSG00000074181	NOTCH3	1Signal-Connected	F	1		TRUE	314	25		2322	192	41	10	[316,316]:2,[743,754]:7,[1154,1155]:3,[1439,1450]:6,[1616,1619]:3,[1669,1672]:3,[1725,1739]:8,[1873,1873]:2,[1974,1974]:4,[2174,2176]:3	0.142394	0.289175	0.386224	0.622855	4.44e-16	1.6e-14	1e-08	1e-08	0.0043	198	25
ENSG00000114554	PLXNA1	1Signal-Connected	F	1		TRUE	314	25		1897	194	24	5	[855,863]:5,[897,901]:4,[1286,1286]:2,[1312,1337]:11,[1748,1748]:2	0.0698744	-0.23997	0.594823	0.645402	2.22e-16	8.86e-15	1e-08	1e-08	0.0018	197	25
ENSG00000115306	SPTBN1	1Signal-Connected	F	1		TRUE	314	25		2365	200	66	16	[29,30]:3,[139,160]:7,[384,384]:2,[554,562]:4,[841,841]:2,[1035,1042]:4,[1101,1101]:2,[1233,1238]:3,[1581,1581]:2,[1711,1721]:5,[1754,1756]:3,[1808,1812]:4,[2058,2070]:8,[2159,2171]:7,[2240,2244]:3,[2326,2332]:7	0.218354	0.843417	0.199498	0.622855	0	0	1e-08	1e-08	1e-08	210	25
ENSG00000197081	IGF2R	1Signal-Connected	F	1		TRUE	314	25		2492	208	48	15	[166,166]:2,[264,270]:4,[287,292]:4,[750,756]:4,[1050,1059]:5,[1180,1185]:3,[1396,1399]:7,[1416,1416]:2,[1508,1514]:4,[1683,1683]:2,[1784,1784]:2,[1792,1792]:2,[1956,1958]:3,[2262,2262]:2,[2378,2378]:2	0.174869	0.526127	0.2994	0.622855	4.44e-16	1.6e-14	1e-08	1e-08	0.0051	213	25
ENSG00000107186	MPDZ	1Signal-Connected	F	1		TRUE	312	25		2085	184	62	15	[57,59]:3,[194,197]:3,[666,666]:2,[737,742]:4,[759,765]:4,[780,780]:2,[869,869]:2,[1094,1094]:2,[1280,1285]:4,[1312,1319]:19,[1546,1551]:4,[1731,1731]:2,[1785,1792]:4,[1892,1897]:3,[2074,2083]:4	0.267088	1.19901	0.115263	0.622855	0	0	1e-08	1e-08	1e-08	190	25
ENSG00000123104	ITPR2	1Signal-Connected	F	1		TRUE	311	25		2702	210	35	8	[429,433]:5,[503,509]:4,[527,533]:6,[1052,1061]:4,[1339,1342]:3,[2183,2183]:2,[2284,2293]:5,[2330,2341]:6	0.103573	0.0059142	0.497641	0.625889	0	0	0.0003	1e-08	1e-08	222	25
ENSG00000126001	CEP250	1Signal-Connected	F	1		TRUE	311	25		2443	197	49	15	[73,81]:4,[121,121]:2,[490,490]:2,[728,728]:2,[945,945]:2,[1288,1300]:7,[1305,1306]:3,[1441,1441]:2,[1636,1636]:3,[1779,1780]:3,[1940,1944]:3,[1956,1962]:5,[1988,1997]:6,[2169,2169]:2,[2296,2297]:3	0.187799	0.62047	0.267474	0.622855	2.6e-10	4.37e-09	1e-08	0.0035	0.0175	203	24
ENSG00000079308	TNS1	1Signal-Connected	F	1		TRUE	306	25		1736	154	41	14	[33,33]:2,[73,73]:2,[137,137]:2,[336,336]:2,[919,921]:3,[1029,1038]:7,[1116,1116]:2,[1175,1175]:2,[1329,1333]:3,[1413,1418]:4,[1571,1573]:3,[1588,1598]:5,[1604,1604]:2,[1699,1699]:2	0.21895	0.847765	0.198284	0.622855	0	0	1e-08	1e-08	1e-08	188	25
ENSG00000077235	GTF3C1	1Signal-Connected	F	1		TRUE	304	25		2110	205	57	16	[396,399]:3,[404,405]:3,[486,493]:6,[548,549]:3,[582,585]:3,[740,745]:4,[762,768]:4,[850,850]:2,[982,982]:2,[1205,1205]:2,[1257,1268]:7,[1364,1368]:3,[1396,1401]:4,[1410,1415]:3,[1630,1638]:5,[1707,1708]:3	0.204982	0.745848	0.22788	0.622855	0	0	1e-08	1e-08	0.0001	216	25
ENSG00000124177	CHD6	1Signal-Connected	F	1		TRUE	304	25		2716	218	45	14	[78,80]:3,[158,158]:2,[229,229]:2,[258,258]:2,[657,661]:3,[1206,1218]:5,[1296,1296]:2,[1331,1332]:3,[1507,1510]:5,[1524,1524]:2,[1546,1549]:4,[1625,1627]:4,[2057,2066]:5,[2136,2137]:3	0.164791	0.452595	0.32542	0.622855	0	0	1e-08	1e-08	1e-08	225	25
ENSG00000150760	DOCK1	1Signal-Connected	F	1		TRUE	304	25		1866	183	40	12	[115,120]:5,[502,509]:5,[723,723]:2,[757,763]:4,[803,803]:2,[973,975]:3,[999,999]:2,[1022,1025]:3,[1194,1200]:4,[1256,1264]:4,[1468,1472]:4,[1549,1549]:2	0.165505	0.457805	0.323546	0.622855	0	0	1e-08	1e-08	0.0001	193	25
ENSG00000197321	SVIL	1Signal-Connected	F	1		TRUE	303	25		2215	182	53	13	[13,17]:3,[114,115]:3,[161,163]:3,[377,377]:2,[392,392]:2,[406,410]:4,[1122,1126]:3,[1255,1263]:13,[1374,1379]:9,[1385,1393]:5,[1851,1851]:2,[1870,1870]:2,[2054,2054]:2	0.240944	1.00825	0.156668	0.622855	1.56e-12	4.13e-11	1e-08	0.0002	0.0013	190	25
ENSG00000164050	PLXNB1	1Signal-Connected	F	1		TRUE	300	25		2136	188	37	10	[245,250]:3,[352,352]:2,[691,691]:3,[845,850]:4,[1037,1045]:5,[1302,1302]:3,[1530,1540]:8,[1945,1945]:2,[2080,2087]:4,[2120,2121]:3	0.144764	0.306462	0.379626	0.622855	0	0	1e-08	1e-08	1e-08	191	25
ENSG00000166147	FBN1	1Signal-Connected	F	1		TRUE	300	25		2872	204	33	10	[336,336]:2,[399,406]:7,[743,743]:2,[1116,1116]:2,[1680,1684]:4,[1923,1924]:3,[2285,2295]:5,[2323,2325]:3,[2361,2361]:2,[2414,2416]:3	0.130788	0.204488	0.418986	0.622855	3.33e-16	1.26e-14	1e-08	1e-08	0.0037	219	25
ENSG00000167522	ANKRD11	1Signal-Connected	F	1		TRUE	300	24		2664	172	34	9	[54,58]:3,[305,324]:9,[895,895]:2,[1016,1016]:2,[1491,1491]:2,[1597,1604]:4,[1787,1789]:4,[1957,1968]:6,[2097,2097]:2	0.121407	0.136042	0.445894	0.622855	5.08e-11	9.89e-10	0.0007	0.0152	1e-08	180	24
ENSG00000110274	CEP164	1Signal-Connected	F	1		TRUE	299	25		1461	211	74	9	[110,112]:35,[180,181]:3,[358,366]:4,[565,565]:2,[821,821]:2,[903,916]:8,[1300,1311]:13,[1369,1374]:4,[1378,1380]:3	0.274046	1.24978	0.105691	0.622855	4.3e-11	8.56e-10	1e-08	0.0027	0.0033	217	25
ENSG00000049618	ARID1B	1Signal-Connected	F	1		TRUE	298	25		2290	174	32	11	[100,101]:4,[316,320]:4,[326,329]:3,[432,436]:3,[927,929]:3,[933,933]:3,[1078,1079]:3,[1098,1098]:2,[1305,1308]:3,[1655,1655]:2,[2030,2030]:2	0.157307	0.397984	0.345321	0.622855	0.00520814	0.0234835	0.0036	0.1285	0.2134	183	24
ENSG00000095951	HIVEP1	1Signal-Connected	F	1		TRUE	298	25		2719	205	29	9	[422,429]:5,[455,455]:2,[964,970]:4,[1447,1447]:2,[1624,1624]:3,[1693,1696]:3,[1981,1985]:3,[2473,2474]:3,[2526,2533]:4	0.111463	0.0634842	0.47469	0.622855	6.58e-07	7.64e-06	0.0002	0.0004	0.0387	212	24
ENSG00000135905	DOCK10	1Signal-Connected	F	1		TRUE	298	25		2187	197	39	12	[135,135]:3,[362,367]:5,[551,555]:5,[782,782]:2,[1216,1217]:3,[1229,1229]:2,[1340,1345]:4,[1364,1367]:3,[1635,1641]:4,[1837,1839]:3,[1896,1896]:2,[1964,1969]:3	0.159227	0.411996	0.340171	0.622855	4.07e-07	4.83e-06	0.0005	0.0002	0.0182	207	24
ENSG00000130827	PLXNA3	1Signal-Connected	F	1		TRUE	297	25		1872	166	33	11	[266,268]:4,[464,464]:2,[556,556]:2,[616,621]:4,[807,810]:3,[1090,1096]:5,[1096,1100]:3,[1112,1116]:3,[1224,1228]:3,[1257,1257]:2,[1415,1415]:2	0.157175	0.397024	0.345675	0.622855	0	0	1e-08	1e-08	1e-08	172	25
ENSG00000128159	TUBGCP6	1Signal-Connected	F	1		TRUE	296	25		1820	192	48	9	[387,390]:4,[550,550]:2,[1070,1079]:11,[1085,1093]:8,[1120,1123]:5,[1132,1132]:2,[1188,1193]:6,[1413,1421]:7,[1448,1453]:3	0.187416	0.617678	0.268394	0.622855	7.2e-10	1.12e-08	1e-08	0.0107	0.0171	205	24
ENSG00000076201	PTPN23	1Signal-Connected	F	1		TRUE	294	25		1637	181	79	18	[22,26]:3,[43,43]:2,[50,50]:2,[56,57]:3,[215,219]:4,[269,269]:2,[485,492]:4,[566,575]:4,[629,629]:2,[740,740]:3,[749,756]:5,[800,804]:3,[920,945]:10,[1038,1038]:9,[1098,1098]:2,[1156,1159]:5,[1324,1330]:10,[1423,1431]:6	0.31478	1.54699	0.0609327	0.622855	8.09e-12	1.9e-10	1e-08	0.0015	0.001	185	25
ENSG00000110876	SELPLG	1Signal-Connected	C	1		TRUE	294	25		429	216	200	11	[151,154]:19,[162,162]:3,[171,173]:14,[182,187]:20,[191,196]:27,[204,205]:6,[211,215]:15,[221,235]:35,[242,245]:21,[251,256]:25,[263,265]:15	0.676621	4.18718	1.41e-05	0.00443738	0.111661	0.300123	1	0.5674	0.0101	217	25
ENSG00000186635	ARAP1	1Signal-Connected	F	1		TRUE	294	25		1451	166	44	14	[28,28]:2,[77,79]:6,[90,90]:2,[118,118]:2,[162,168]:4,[175,175]:2,[523,523]:2,[594,594]:2,[815,815]:3,[1045,1048]:3,[1055,1060]:3,[1175,1179]:4,[1208,1210]:3,[1257,1261]:6	0.216405	0.829195	0.203497	0.622855	5.12e-13	1.44e-11	1e-08	0.0008	0.0001	178	25
ENSG00000241973	PI4KA	1Signal-Connected	F	1		TRUE	293	24		2103	155	32	10	[115,119]:3,[154,155]:3,[218,218]:2,[746,746]:2,[796,796]:2,[840,846]:6,[1027,1027]:2,[1128,1129]:3,[1235,1240]:4,[1443,1448]:5	0.162937	0.439068	0.330306	0.622855	2.68e-06	2.88e-05	0.0007	0.0009	0.0234	163	23
ENSG00000173898	SPTBN2	1Signal-Connected	F	1		TRUE	292	25		2391	182	21	7	[89,89]:2,[753,758]:3,[1066,1073]:5,[1444,1446]:4,[1737,1737]:2,[1984,1985]:3,[2167,2167]:2	0.0956138	-0.0521619	0.5208	0.627566	1.55e-15	5.13e-14	1e-08	1e-08	0.0171	189	24
ENSG00000205726	ITSN1	1Signal-Connected	F	1		TRUE	292	25		1722	175	69	11	[43,43]:3,[219,219]:2,[522,523]:4,[793,798]:3,[1099,1112]:7,[1312,1312]:2,[1336,1339]:3,[1393,1397]:34,[1569,1582]:6,[1589,1594]:3,[1658,1658]:2	0.333874	1.68631	0.0458677	0.622855	0	0	1e-08	1e-08	1e-08	191	25
ENSG00000126217	MCF2L	1Signal-Connected	F	1		TRUE	291	25		1183	139	36	9	[153,166]:8,[184,192]:5,[198,213]:7,[516,519]:3,[585,585]:2,[632,636]:3,[643,643]:2,[953,955]:3,[1068,1069]:3	0.166885	0.467868	0.31994	0.622855	9.6e-12	2.21e-10	0.0015	0.0012	1e-08	191	25
ENSG00000135476	ESPL1	1Signal-Connected	F	1		TRUE	291	25		2121	183	36	11	[258,260]:3,[298,298]:2,[767,767]:2,[842,842]:2,[1098,1102]:3,[1344,1345]:3,[1425,1425]:2,[1814,1817]:3,[1846,1868]:7,[1915,1922]:5,[1927,1929]:4	0.146963	0.32251	0.373533	0.622855	4.48e-12	1.09e-10	0.002	0.0004	1e-08	190	25
ENSG00000163629	PTPN13	1Signal-Connected	F	1		TRUE	291	25		2491	208	48	12	[633,633]:2,[710,719]:5,[806,815]:6,[872,873]:3,[887,890]:3,[905,905]:3,[1052,1059]:4,[1081,1081]:2,[1211,1218]:5,[1547,1549]:3,[1860,1877]:9,[2072,2073]:3	0.158788	0.408791	0.341347	0.622855	1.11e-16	4.76e-15	1e-08	1e-08	0.001	215	25
ENSG00000086015	MAST2	1Signal-Connected	F	1		TRUE	290	25		1799	183	62	17	[225,229]:3,[443,443]:3,[476,486]:5,[592,592]:2,[627,627]:2,[830,841]:6,[865,865]:2,[1036,1037]:3,[1214,1219]:3,[1264,1270]:4,[1304,1308]:3,[1321,1328]:4,[1338,1338]:2,[1342,1349]:6,[1469,1474]:4,[1604,1617]:7,[1674,1675]:3	0.230327	0.93078	0.175984	0.622855	3.56e-11	7.19e-10	1e-08	0.0004	0.0182	193	24
ENSG00000157106	SMG1	1Signal-Connected	F	1		TRUE	290	25		3663	207	33	11	[8,13]:4,[612,612]:4,[736,736]:2,[1644,1644]:2,[1858,1860]:3,[2018,2021]:3,[2184,2187]:3,[2229,2229]:2,[2544,2552]:4,[3513,3516]:4,[3552,3552]:2	0.131323	0.208393	0.417461	0.622855	0.000615648	0.003786	0.0062	0.0321	0.0375	214	25
ENSG00000073910	FRY	1Signal-Connected	F	1		TRUE	289	25		3014	192	42	8	[283,285]:3,[1578,1586]:5,[1676,1676]:2,[1806,1808]:3,[2364,2365]:3,[2402,2402]:2,[2976,2976]:20,[2992,2997]:4	0.193508	0.662128	0.253945	0.622855	6.41e-11	1.22e-09	1e-08	0.0065	0.0021	201	25
ENSG00000188157	AGRN	1Signal-Connected	F	1		TRUE	289	25		2046	177	26	7	[303,305]:4,[408,411]:3,[1002,1008]:5,[1226,1235]:5,[1283,1283]:2,[1805,1807]:3,[1954,1957]:4	0.112404	0.0703466	0.471959	0.622855	0	0	1e-08	1e-08	1e-08	183	25
ENSG00000118898	PPL	1Signal-Connected	F	1		TRUE	288	25		1757	174	35	9	[63,66]:3,[118,123]:3,[202,202]:2,[284,292]:7,[728,740]:5,[1410,1420]:5,[1490,1491]:3,[1528,1528]:2,[1729,1740]:5	0.127982	0.184016	0.427	0.622855	3.19e-09	4.57e-08	1e-08	0.0358	0.0255	176	24
ENSG00000124126	PREX1	1Signal-Connected	F	1		TRUE	288	25		1660	161	26	9	[129,129]:2,[413,417]:3,[491,493]:3,[676,676]:2,[960,960]:2,[1206,1212]:4,[1332,1334]:3,[1390,1392]:3,[1624,1631]:4	0.130812	0.204664	0.418918	0.622855	0	0	1e-08	0.0003	1e-08	171	25
ENSG00000171634	BPTF	1Signal-Connected	F	1		TRUE	288	25		3047	222	60	10	[400,404]:4,[542,544]:3,[651,658]:4,[666,672]:5,[770,772]:3,[808,808]:2,[2262,2269]:4,[2385,2386]:3,[2404,2412]:27,[2436,2444]:5	0.198911	0.701548	0.241481	0.622855	1.11e-16	4.76e-15	1e-08	0.0009	1e-08	230	25
ENSG00000196569	LAMA2	1Signal-Connected	F	1		TRUE	286	25		3123	193	26	9	[556,560]:5,[1098,1103]:3,[1294,1294]:2,[1560,1560]:2,[1566,1574]:4,[1861,1861]:2,[2295,2295]:2,[2683,2683]:2,[2735,2737]:4	0.111214	0.0616623	0.475416	0.622855	7.77e-10	1.2e-08	0.0048	1e-08	0.0414	203	24
ENSG00000142185	TRPM2	1Signal-Connected	F	1		TRUE	285	25		1554	158	37	8	[608,615]:5,[618,623]:7,[755,763]:5,[970,973]:4,[998,1007]:5,[1007,1012]:4,[1129,1130]:3,[1449,1454]:4	0.153368	0.369242	0.355974	0.622855	0	0	1e-08	1e-08	1e-08	163	25
ENSG00000198753	PLXNB3	1Signal-Connected	F	1		TRUE	284	25		1933	160	20	5	[589,596]:4,[606,609]:4,[974,974]:2,[1025,1026]:3,[1136,1148]:7	0.0846119	-0.132437	0.552681	0.632607	0	0	1e-08	0.0003	1e-08	186	25
ENSG00000076356	PLXNA2	1Signal-Connected	F	1		TRUE	282	24		1895	175	31	9	[345,348]:3,[605,606]:4,[825,838]:6,[846,848]:3,[865,874]:6,[1253,1253]:2,[1418,1418]:2,[1510,1510]:2,[1538,1540]:3	0.130003	0.19876	0.421225	0.622855	0	0	1e-08	1e-08	0.0003	178	24
ENSG00000100888	CHD8	1Signal-Connected	F	1		TRUE	282	25		2582	196	40	12	[224,226]:3,[680,681]:3,[773,773]:2,[996,996]:2,[1130,1130]:2,[1229,1229]:2,[1259,1267]:6,[1605,1606]:3,[1808,1812]:4,[1870,1870]:2,[1996,1998]:4,[2460,2470]:7	0.160627	0.422211	0.336435	0.622855	7.16e-14	2.1e-12	0.0001	1e-08	0.0001	207	25
ENSG00000162337	LRP5	1Signal-Connected	F	1		TRUE	281	25		1616	162	41	11	[418,428]:7,[799,802]:3,[848,848]:2,[855,855]:2,[946,949]:4,[1164,1178]:7,[1269,1269]:2,[1419,1419]:2,[1433,1433]:2,[1544,1549]:5,[1578,1580]:5	0.180623	0.568111	0.28498	0.622855	0	0	1e-08	1e-08	0.0001	178	25
ENSG00000070182	SPTB	1Signal-Connected	F	1		TRUE	279	25		2329	159	22	8	[231,231]:2,[921,922]:4,[1335,1338]:3,[1359,1359]:2,[1625,1625]:2,[1729,1729]:2,[2107,2109]:4,[2116,2117]:3	0.126931	0.176345	0.430012	0.622855	0	0	1e-08	1e-08	1e-08	176	25
ENSG00000133056	PIK3C2B	1Signal-Connected	F	1		TRUE	279	25		1635	178	55	16	[288,288]:2,[306,315]:4,[329,331]:3,[458,458]:2,[536,536]:2,[607,610]:4,[906,906]:2,[947,956]:5,[1075,1079]:3,[1113,1122]:6,[1326,1326]:2,[1357,1357]:2,[1409,1419]:6,[1479,1481]:3,[1495,1501]:5,[1622,1625]:4	0.230733	0.933741	0.175219	0.622855	0	0	1e-08	1e-08	1e-08	185	25
ENSG00000095319	NUP188	1Signal-Connected	F	1		TRUE	278	25		1750	186	55	15	[101,105]:3,[134,140]:5,[171,171]:2,[330,330]:2,[391,391]:2,[577,581]:5,[616,633]:10,[906,906]:2,[962,965]:3,[982,995]:6,[1057,1057]:2,[1086,1086]:2,[1268,1272]:3,[1607,1608]:3,[1724,1734]:5	0.203151	0.732486	0.231936	0.622855	1.26e-05	0.000120857	0.0012	0.0332	0.0021	193	24
ENSG00000138002	IFT172	1Signal-Connected	F	1		TRUE	278	25		1750	178	20	8	[174,174]:2,[318,318]:2,[574,575]:3,[707,707]:2,[862,863]:3,[988,992]:3,[1159,1159]:2,[1329,1330]:3	0.10321	0.00326296	0.498698	0.625889	9.1e-12	2.11e-10	1e-08	0.0001	0.017	189	24
ENSG00000164068	RNF123	1Signal-Connected	F	1		TRUE	278	25		1315	170	46	11	[7,10]:3,[51,55]:3,[140,151]:6,[157,157]:3,[187,195]:7,[370,377]:5,[454,454]:3,[630,630]:2,[634,637]:4,[1064,1070]:4,[1121,1134]:6	0.182081	0.578747	0.28138	0.622855	0	0	1e-08	1e-08	1e-08	175	25
ENSG00000198752	CDC42BPB	1Signal-Connected	F	1		TRUE	278	25		1712	172	24	8	[119,119]:2,[805,815]:7,[936,938]:3,[1036,1036]:2,[1103,1103]:2,[1220,1220]:2,[1307,1309]:3,[1690,1692]:3	0.110605	0.0572245	0.477183	0.623944	2.43e-07	2.94e-06	0.0003	0.0002	0.0172	183	24
ENSG00000125107	CNOT1	1Signal-Connected	F	1		TRUE	277	25		2377	185	26	10	[49,51]:4,[180,185]:3,[324,324]:2,[688,690]:3,[768,768]:2,[1142,1142]:2,[1897,1900]:3,[1929,1930]:3,[2247,2247]:2,[2297,2297]:2	0.125608	0.166692	0.433806	0.622855	4.61e-11	9.13e-10	1e-08	0.0004	0.024	200	23
ENSG00000128512	DOCK4	1Signal-Connected	F	1		TRUE	277	25		1999.67	170	42	13	[130,134]:3,[219,228]:4,[264,265]:3,[286,297]:6,[462,474]:6,[541,541]:2,[1163,1163]:2,[1268,1268]:2,[1283,1284]:3,[1621,1627]:4,[1663,1663]:2,[1796,1796]:2,[1902,1906]:3	0.18053	0.567434	0.28521	0.622855	2.24e-11	4.76e-10	1e-08	0.0005	0.0089	184	25
ENSG00000197694	SPTAN1	1Signal-Connected	F	1		TRUE	276	25		2478	175	30	11	[200,200]:2,[564,564]:2,[776,778]:3,[791,791]:2,[1011,1017]:4,[1471,1471]:2,[1718,1718]:2,[1881,1881]:2,[2011,2011]:2,[2171,2174]:3,[2365,2375]:6	0.137546	0.253797	0.399826	0.622855	0	0	1e-08	1e-08	1e-08	181	25
ENSG00000204301	NOTCH4	1Signal-Connected	F	1		TRUE	276	25		2004	181	55	17	[229,231]:3,[272,274]:4,[282,293]:5,[310,310]:2,[450,450]:2,[471,471]:2,[811,816]:3,[874,879]:3,[1050,1058]:5,[1341,1345]:3,[1352,1352]:2,[1472,1472]:2,[1562,1569]:5,[1688,1693]:3,[1850,1854]:5,[1969,1970]:3,[1979,1982]:3	0.22852	0.917591	0.179416	0.622855	0	0	1e-08	1e-08	0.0002	183	25
ENSG00000234745	HLA-B	1Signal-Connected	C	1		TRUE	276	23		363	142	132	18	[2,9]:14,[33,36]:12,[48,48]:5,[56,56]:5,[65,69]:3,[87,95]:15,[100,107]:6,[118,121]:4,[137,140]:20,[155,155]:3,[176,180]:4,[187,191]:9,[195,208]:8,[218,223]:4,[263,263]:2,[292,294]:9,[304,304]:3,[325,330]:6	0.694466	4.31738	7.89e-06	0.00287392	0.0866367	0.245666	0.2666	0.0149	1	165	23
ENSG00000090006	LTBP4	1Signal-Connected	F	1		TRUE	275	25		1624	174	73	15	[29,37]:34,[45,45]:3,[92,93]:3,[214,215]:3,[492,492]:2,[519,521]:3,[762,767]:3,[817,821]:4,[859,859]:2,[881,881]:2,[1078,1086]:4,[1186,1189]:3,[1290,1290]:2,[1453,1453]:2,[1591,1595]:3	0.307975	1.49734	0.0671527	0.622855	5.06e-11	9.88e-10	0.001	0.0106	1e-08	181	25
ENSG00000110237	ARHGEF17	1Signal-Connected	F	1		TRUE	275	24		2064	183	29	8	[539,550]:5,[1245,1249]:3,[1328,1331]:4,[1388,1388]:2,[1483,1483]:2,[1702,1704]:3,[1747,1757]:5,[1868,1875]:5	0.108301	0.0404074	0.483884	0.625889	5.47e-06	5.64e-05	0.0001	0.0135	0.0243	190	23
ENSG00000141556	TBCD	1Signal-Connected	F	1		TRUE	275	25		1231	163	74	15	[113,120]:4,[177,182]:3,[259,264]:16,[285,287]:3,[325,338]:6,[573,574]:3,[617,619]:3,[659,665]:5,[678,689]:9,[745,748]:3,[772,772]:2,[788,802]:6,[916,920]:4,[932,939]:5,[1144,1144]:2	0.311178	1.52071	0.064166	0.622855	0	0	1e-08	1e-08	1e-08	174	24
ENSG00000178950	GAK	1Signal-Connected	F	1		TRUE	274	25		1312	149	33	8	[110,118]:4,[224,226]:3,[264,270]:4,[458,464]:5,[645,648]:3,[787,797]:6,[966,971]:3,[1258,1268]:5	0.139382	0.267194	0.39466	0.622855	0	0	1e-08	1e-08	1e-08	169	25
ENSG00000148843	PDCD11	1Signal-Connected	F	1		TRUE	272	25		1872	171	41	13	[466,474]:5,[531,531]:2,[537,544]:5,[715,718]:3,[854,862]:4,[1011,1011]:2,[1061,1061]:2,[1350,1351]:3,[1542,1551]:5,[1600,1600]:2,[1717,1722]:4,[1737,1737]:2,[1795,1795]:2	0.171807	0.503786	0.307206	0.622855	0	0	1e-08	0.0002	1e-08	177	25
ENSG00000009413	REV3L	1Signal-Connected	F	1		TRUE	271	25		3131	202	35	13	[469,473]:3,[516,519]:3,[932,932]:2,[1380,1380]:2,[1679,1684]:4,[1751,1751]:2,[1853,1853]:2,[2188,2188]:2,[2362,2362]:2,[2454,2461]:4,[2529,2529]:2,[2750,2753]:3,[2852,2852]:4	0.150928	0.351442	0.362628	0.622855	0	0	1e-08	1e-08	1e-08	210	25
ENSG00000131711	MAP1B	1Signal-Connected	F	1		TRUE	270	25		2469	175	32	12	[202,202]:2,[449,449]:2,[619,621]:3,[824,828]:3,[841,845]:3,[850,850]:2,[1001,1006]:3,[1846,1846]:2,[2206,2206]:2,[2272,2272]:2,[2300,2300]:2,[2312,2321]:6	0.149633	0.34199	0.366179	0.622855	0.00181152	0.00958719	0.1004	0.0146	0.0185	177	24
ENSG00000171219	CDC42BPG	1Signal-Connected	F	1		TRUE	269	25		1552	155	38	13	[34,44]:6,[108,108]:2,[114,117]:4,[332,332]:2,[573,573]:2,[884,884]:2,[894,894]:2,[927,928]:3,[1159,1162]:4,[1236,1247]:5,[1338,1338]:2,[1389,1389]:2,[1470,1470]:2	0.193352	0.66099	0.254309	0.622855	0.000576185	0.00357346	0.017	0.0086	0.0472	162	24
ENSG00000251322	SHANK3	1Signal-Connected	F	1		TRUE	268	25		1748	143	39	12	[132,138]:5,[245,247]:3,[311,312]:3,[572,572]:2,[585,585]:2,[737,743]:4,[780,790]:6,[904,905]:3,[970,971]:3,[1310,1310]:2,[1416,1418]:4,[1623,1623]:2	0.216077	0.826802	0.204175	0.622855	1.11e-16	4.76e-15	1e-08	0.0008	1e-08	145	25
ENSG00000141564	RPTOR	1Signal-Connected	F	1		TRUE	267	25		1336	144	28	6	[156,157]:3,[246,257]:5,[1041,1045]:6,[1065,1068]:3,[1119,1123]:6,[1237,1244]:5	0.140382	0.274492	0.391853	0.622855	0	0	1e-08	1e-08	1e-08	150	25
ENSG00000145734	BDP1	1Signal-Connected	F	1		TRUE	267	25		2625	194	44	16	[206,212]:4,[229,229]:2,[505,509]:3,[654,655]:3,[930,933]:3,[1115,1115]:2,[1148,1148]:2,[1209,1210]:4,[1609,1614]:3,[1724,1727]:3,[1850,1850]:2,[1893,1896]:4,[1977,1977]:2,[2315,2319]:3,[2456,2456]:2,[2491,2491]:2	0.193216	0.659994	0.254629	0.622855	1.34e-06	1.5e-05	0.0013	0.0131	0.0004	208	25
ENSG00000099991	CABIN1	1Signal-Connected	F	1		TRUE	266	25		2221	175	28	8	[317,319]:3,[761,770]:5,[1096,1096]:2,[1125,1131]:5,[1308,1308]:2,[1449,1452]:3,[1745,1747]:3,[1823,1826]:5	0.117959	0.110883	0.455855	0.622855	3.39e-11	6.94e-10	1e-08	0.0346	0.0002	176	25
ENSG00000179979	CRIPAK	1Signal-Connected	C	1		TRUE	266	25		447	179	172	25	[18,21]:8,[27,33]:16,[40,54]:14,[58,60]:12,[70,70]:3,[81,92]:23,[109,116]:9,[120,123]:3,[142,142]:3,[153,154]:5,[163,165]:7,[173,177]:8,[184,184]:4,[198,198]:2,[205,205]:3,[215,218]:7,[223,226]:7,[236,239]:3,[246,249]:6,[275,276]:7,[283,283]:3,[296,298]:4,[304,307]:3,[317,317]:9,[369,369]:3	0.743258	4.6734	1.48e-06	0.000888121	0.637466	1	0.1211	0.9666	1	182	25
ENSG00000138834	MAPK8IP3	1Signal-Connected	F	1		TRUE	265	25		1337	144	50	14	[113,121]:4,[277,284]:4,[338,340]:3,[489,489]:2,[507,509]:3,[524,539]:6,[548,553]:5,[622,627]:4,[631,640]:4,[705,710]:3,[832,832]:2,[1057,1058]:3,[1153,1156]:3,[1162,1164]:4	0.256679	1.12306	0.130706	0.622855	1.11e-16	4.76e-15	1e-08	0.0009	1e-08	153	25
ENSG00000133026	MYH10	1Signal-Connected	F	1		TRUE	264	25		2008	180	37	11	[169,169]:2,[444,448]:5,[815,819]:4,[907,907]:2,[1045,1045]:2,[1521,1526]:3,[1638,1652]:8,[1690,1690]:2,[1835,1836]:3,[1868,1871]:4,[2003,2003]:2	0.148805	0.33595	0.368454	0.622855	1.44e-15	4.81e-14	1e-08	1e-08	0.017	188	25
ENSG00000154237	LRRK1	1Signal-Connected	F	1		TRUE	264	25		2016	158	22	7	[146,146]:2,[783,783]:2,[864,868]:5,[1016,1016]:2,[1563,1564]:3,[1573,1578]:4,[1799,1805]:4	0.112047	0.0677468	0.472994	0.622855	0	0	1e-08	1e-08	1e-08	168	25
ENSG00000066279	ASPM	1Signal-Connected	F	1		TRUE	263	25		3478	189	28	11	[242,242]:2,[738,738]:2,[977,977]:2,[2138,2138]:2,[2520,2520]:2,[2566,2571]:3,[2943,2945]:3,[3151,3153]:4,[3181,3186]:3,[3226,3226]:2,[3445,3445]:3	0.133692	0.225678	0.410726	0.622855	2.48e-05	0.000222293	0.0079	0.0003	0.0763	193	24
ENSG00000116852	KIF21B	1Signal-Connected	F	1		TRUE	263	25		1638	157	45	12	[2,2]:2,[368,368]:2,[419,435]:10,[442,448]:4,[584,585]:3,[658,659]:3,[804,804]:3,[912,915]:4,[1015,1016]:3,[1216,1218]:4,[1303,1305]:3,[1634,1638]:4	0.206696	0.758355	0.224119	0.622855	3.32e-06	3.53e-05	0.0005	0.0004	0.0936	159	24
ENSG00000132694	ARHGEF11	1Signal-Connected	F	1		TRUE	263	24		1563	157	51	12	[216,223]:5,[326,328]:13,[363,363]:2,[676,681]:5,[684,692]:6,[725,728]:3,[800,803]:3,[861,866]:4,[1249,1249]:2,[1286,1286]:2,[1363,1365]:4,[1467,1467]:2	0.252126	1.08984	0.137892	0.622855	0	0	1e-08	0.0004	1e-08	168	24
ENSG00000141956	PRDM15	1Signal-Connected	F	1		TRUE	263	25		1508	166	51	12	[122,135]:10,[144,147]:3,[272,275]:4,[361,361]:2,[506,506]:2,[554,557]:4,[613,613]:2,[758,758]:2,[975,990]:8,[1098,1111]:8,[1142,1147]:3,[1409,1414]:3	0.212411	0.800052	0.21184	0.622855	0	0	1e-08	0.0003	1e-08	174	25
ENSG00000117724	CENPF	1Signal-Connected	F	1		TRUE	262	25		3115	183	17	6	[17,18]:3,[426,426]:2,[947,947]:2,[1768,1775]:4,[2014,2014]:2,[2130,2132]:4	0.0808641	-0.159783	0.563474	0.635576	9.6e-12	2.21e-10	1e-08	0.0015	0.0012	186	25
ENSG00000051341	POLQ	1Signal-Connected	F	1		TRUE	261	25		2591	189	36	11	[132,150]:7,[200,200]:2,[368,379]:5,[781,786]:3,[855,857]:4,[982,982]:2,[1161,1165]:4,[1792,1792]:2,[1888,1888]:3,[2245,2245]:2,[2308,2308]:2	0.139632	0.269021	0.393957	0.622855	0	0	1e-08	1e-08	0.0001	193	25
ENSG00000060237	WNK1	1Signal-Connected	F	1		TRUE	261	25		2881	176	30	13	[461,461]:2,[580,580]:4,[766,766]:2,[815,815]:2,[824,824]:2,[836,836]:2,[853,853]:2,[1269,1269]:2,[1284,1289]:3,[1609,1614]:3,[1899,1899]:2,[2044,2044]:2,[2278,2278]:2	0.1611	0.42566	0.335178	0.622855	4.44e-16	1.6e-14	1e-08	0.0047	1e-08	192	25
ENSG00000105726	ATP13A1	1Signal-Connected	F	1		TRUE	261	24		1205	141	37	10	[171,172]:3,[192,196]:3,[429,433]:4,[488,494]:4,[517,528]:6,[727,733]:4,[739,747]:4,[823,823]:3,[957,961]:4,[1116,1116]:2	0.195763	0.678582	0.248702	0.622855	7.36e-11	1.37e-09	0.0022	1e-08	0.0072	151	24
ENSG00000141503	MINK1	1Signal-Connected	F	1		TRUE	261	25		1333	178	62	13	[2,3]:4,[9,14]:4,[69,69]:2,[294,299]:4,[322,325]:3,[544,555]:24,[688,689]:3,[863,863]:2,[923,923]:3,[940,944]:3,[1059,1059]:3,[1115,1117]:3,[1151,1159]:4	0.278386	1.28144	0.100019	0.622855	0	0	1e-08	1e-08	0.0001	187	25
ENSG00000121753	BAI2	1Signal-Connected	F	1		TRUE	260	25		1586	155	54	16	[168,168]:3,[380,383]:4,[412,412]:2,[567,573]:5,[664,683]:7,[848,854]:4,[903,907]:5,[1020,1029]:5,[1058,1063]:3,[1118,1118]:2,[1269,1269]:2,[1447,1447]:2,[1476,1476]:2,[1499,1504]:3,[1515,1515]:2,[1560,1562]:3	0.255098	1.11152	0.133172	0.622855	2.55e-11	5.32e-10	1e-08	0.0003	0.017	166	25
ENSG00000142599	RERE	1Signal-Connected	F	1		TRUE	260	24		1567	155	55	14	[225,230]:3,[398,398]:2,[658,661]:3,[693,697]:4,[780,780]:3,[807,809]:5,[902,908]:4,[1051,1055]:3,[1282,1283]:3,[1310,1315]:3,[1358,1362]:7,[1457,1467]:6,[1499,1502]:6,[1532,1533]:3	0.26693	1.19785	0.115487	0.622855	7.93e-05	0.000621623	0.0005	0.057	0.024	167	24
ENSG00000184445	KNTC1	1Signal-Connected	F	1		TRUE	260	25		2210	174	36	11	[528,528]:2,[663,665]:4,[677,677]:2,[918,920]:3,[1118,1126]:5,[1182,1186]:6,[1545,1545]:2,[1708,1708]:2,[1729,1733]:4,[1942,1946]:4,[2114,2114]:2	0.171664	0.502743	0.307573	0.622855	7.63e-12	1.8e-10	1e-08	0.0141	0.0001	186	25
ENSG00000124486	USP9X	1Signal-Connected	F	1		TRUE	259	25		2571	184	51	16	[82,83]:3,[140,140]:3,[473,473]:3,[729,729]:2,[797,801]:3,[916,917]:4,[936,938]:3,[1044,1047]:3,[1103,1109]:4,[1220,1220]:2,[1260,1269]:4,[1678,1685]:5,[1858,1858]:2,[1908,1908]:3,[1912,1914]:3,[2000,2003]:4	0.231281	0.937742	0.174188	0.622855	0	0	1e-08	1e-08	1e-08	190	25
ENSG00000132470	ITGB4	1Signal-Connected	F	1		TRUE	259	24		1823	156	43	13	[3,7]:3,[109,109]:2,[198,201]:3,[252,252]:2,[464,465]:3,[596,602]:4,[630,633]:4,[676,676]:2,[969,976]:4,[1074,1082]:4,[1351,1360]:5,[1404,1405]:3,[1496,1499]:4	0.210946	0.789361	0.21495	0.622855	0	0	1e-08	1e-08	1e-08	160	24
ENSG00000076108	BAZ2A	1Signal-Connected	F	1		TRUE	258	25		1906	178	52	12	[20,25]:3,[141,143]:4,[179,179]:2,[217,230]:7,[652,656]:4,[722,724]:4,[1023,1026]:5,[1167,1167]:2,[1332,1337]:8,[1675,1678]:3,[1707,1717]:5,[1814,1822]:5	0.205337	0.748438	0.227098	0.622855	0	0	1e-08	0.0004	1e-08	183	25
ENSG00000065000	AP3D1	1Signal-Connected	F	1		TRUE	257	25		1216	129	33	9	[8,13]:4,[92,94]:3,[588,602]:9,[656,657]:3,[671,672]:3,[702,702]:2,[940,940]:2,[1020,1020]:2,[1171,1177]:5	0.190517	0.640303	0.260988	0.622855	0	0	1e-08	1e-08	0.0005	139	25
ENSG00000071894	CPSF1	1Signal-Connected	F	1		TRUE	257	25		1444	141	18	5	[573,573]:3,[866,869]:3,[963,972]:5,[1273,1276]:4,[1344,1346]:3	0.0988218	-0.0287543	0.51147	0.627566	1.97e-08	2.6e-07	0.0001	0.0002	0.0033	147	25
ENSG00000167395	ZNF646	1Signal-Connected	F	1		TRUE	257	25		1833	170	40	11	[149,153]:5,[196,200]:5,[625,632]:5,[656,656]:2,[1062,1062]:2,[1147,1153]:5,[1312,1313]:3,[1371,1371]:2,[1494,1498]:4,[1746,1751]:4,[1812,1812]:3	0.177773	0.547313	0.292082	0.622855	2.37e-11	4.99e-10	1e-08	0.0118	0.0004	175	25
ENSG00000054523	KIF1B	1Signal-Connected	F	1		TRUE	255	24		1824	127	30	12	[47,47]:2,[496,496]:2,[517,517]:2,[591,591]:2,[633,637]:3,[836,836]:2,[947,947]:2,[1212,1215]:3,[1318,1324]:4,[1515,1515]:2,[1557,1562]:3,[1805,1809]:3	0.202995	0.73135	0.232283	0.622855	0	0	1e-08	0.0004	1e-08	171	24
ENSG00000041982	TNC	1Signal-Connected	F	1		TRUE	254	25		2202	169	36	11	[111,111]:2,[384,386]:3,[438,438]:2,[460,467]:4,[538,539]:3,[1454,1466]:6,[1758,1759]:3,[1781,1786]:3,[1811,1822]:5,[2112,2117]:3,[2168,2168]:2	0.155322	0.383504	0.350673	0.622855	0	0	1e-08	1e-08	1e-08	172	25
ENSG00000177200	CHD9	1Signal-Connected	F	1		TRUE	254	25		2898	183	34	12	[112,114]:3,[790,790]:2,[1000,1000]:2,[1162,1162]:2,[1209,1212]:4,[1462,1466]:5,[1486,1487]:3,[1705,1705]:2,[1895,1899]:4,[2262,2262]:2,[2354,2354]:2,[2701,2703]:3	0.161866	0.431246	0.333145	0.622855	2.22e-15	7.02e-14	1e-08	1e-08	0.0256	190	23
ENSG00000197892	KIF13B	1Signal-Connected	F	1		TRUE	254	25		1827	169	52	14	[72,72]:2,[168,168]:2,[259,264]:4,[423,429]:5,[551,558]:5,[654,654]:2,[769,772]:4,[807,807]:2,[1056,1057]:3,[1331,1334]:3,[1378,1378]:3,[1426,1432]:8,[1443,1443]:2,[1597,1619]:7	0.22914	0.922114	0.178235	0.622855	0	0	1e-08	1e-08	1e-08	177	25
ENSG00000096696	DSP	1Signal-Connected	F	1		TRUE	252	25		2872	171	26	10	[297,300]:3,[572,572]:2,[764,766]:3,[1184,1184]:2,[1473,1473]:2,[2184,2193]:5,[2509,2509]:2,[2551,2551]:2,[2665,2665]:2,[2854,2857]:3	0.129438	0.19464	0.422838	0.622855	6.66e-16	2.38e-14	1e-08	0.0069	1e-08	173	25
ENSG00000101639	CEP192	1Signal-Connected	F	1		TRUE	252	25		2538	180	21	8	[78,87]:4,[824,824]:2,[1488,1488]:3,[1626,1632]:4,[1837,1837]:2,[2241,2241]:2,[2290,2290]:2,[2378,2378]:2	0.0996006	-0.0230719	0.509204	0.626896	1.22e-12	3.27e-11	1e-08	0.002	0.0001	183	25
ENSG00000169855	ROBO1	1Signal-Connected	F	1		TRUE	252	25		1652	161	30	8	[350,350]:2,[398,400]:3,[883,887]:4,[1184,1191]:6,[1270,1272]:3,[1433,1435]:7,[1560,1560]:2,[1629,1630]:3	0.152551	0.363285	0.358196	0.622855	0	0	1e-08	1e-08	1e-08	171	25
ENSG00000038358	EDC4	1Signal-Connected	F	1		TRUE	251	24		1402	161	32	8	[87,95]:6,[203,203]:2,[491,496]:5,[515,522]:5,[562,573]:5,[611,613]:4,[869,870]:3,[923,923]:2	0.138008	0.257172	0.398523	0.622855	7.15e-11	1.34e-09	1e-08	0.0384	0.0004	170	24
ENSG00000100207	TCF20	1Signal-Connected	F	1		TRUE	251	25		1961	178	23	6	[59,65]:7,[206,209]:3,[310,310]:3,[616,622]:5,[1053,1053]:2,[1193,1195]:3	0.10016	-0.0189888	0.507575	0.625889	8.34e-09	1.14e-07	1e-08	0.1095	0.0236	179	23
ENSG00000164867	NOS3	1Signal-Connected	F	1		TRUE	250	25		1204	150	40	8	[61,61]:2,[113,114]:8,[207,207]:2,[225,225]:2,[378,390]:7,[942,952]:6,[1000,1022]:10,[1186,1191]:3	0.161332	0.427355	0.33456	0.622855	0	0	1e-08	1e-08	1e-08	162	25
ENSG00000174231	PRPF8	1Signal-Connected	F	1		TRUE	250	25		2336	149	19	6	[174,174]:2,[548,554]:4,[562,565]:4,[880,888]:5,[966,966]:2,[1016,1016]:2	0.102409	-0.00258094	0.50103	0.625889	2.11e-15	6.72e-14	1e-08	1e-08	0.025	153	24
ENSG00000124201	ZNFX1	1Signal-Connected	F	1		TRUE	249	24		1919	176	34	10	[7,7]:2,[91,100]:4,[363,364]:3,[698,702]:3,[732,732]:2,[836,836]:2,[1713,1732]:7,[1832,1834]:5,[1838,1843]:3,[1867,1872]:3	0.137625	0.254377	0.399602	0.622855	2.31e-06	2.5e-05	0.0026	0.0002	0.024	183	24
ENSG00000132849	INADL	1Signal-Connected	F	1		TRUE	249	25		1802	174	40	11	[16,29]:6,[283,284]:3,[505,510]:4,[840,840]:2,[1178,1178]:2,[1220,1223]:4,[1321,1331]:6,[1566,1566]:2,[1646,1656]:5,[1753,1753]:2,[1797,1801]:4	0.157759	0.401284	0.344105	0.622855	2.2e-07	2.67e-06	0.0001	0.0005	0.0185	187	24
ENSG00000134909	ARHGAP32	1Signal-Connected	F	1		TRUE	249	25		2088	159	29	8	[61,70]:5,[344,347]:3,[444,448]:4,[695,700]:3,[1446,1447]:3,[1531,1531]:2,[1591,1595]:4,[1947,1952]:5	0.139875	0.270792	0.393275	0.622855	1.51e-10	2.66e-09	1e-08	0.002	0.0171	162	24
ENSG00000136205	TNS3	1Signal-Connected	F	1		TRUE	249	25		1446	131	17	6	[2,6]:5,[18,19]:3,[434,434]:2,[905,907]:3,[1072,1072]:2,[1150,1150]:2	0.110032	0.0530447	0.478848	0.624709	0.0001669	0.00119429	0.0057	0.0137	0.0207	152	24
ENSG00000099308	MAST3	1Signal-Connected	F	1		TRUE	248	24		1310	163	75	16	[79,80]:3,[110,112]:3,[277,278]:3,[349,353]:4,[358,364]:4,[368,385]:7,[438,439]:3,[624,625]:4,[646,650]:3,[679,681]:6,[916,918]:3,[938,953]:16,[965,968]:3,[1087,1089]:4,[1148,1148]:2,[1155,1159]:7	0.331038	1.66562	0.0478949	0.622855	6.12e-06	6.26e-05	0.0019	0.0008	0.0245	171	23
ENSG00000148840	PPRC1	1Signal-Connected	F	1		TRUE	248	25		1665	170	23	8	[25,25]:2,[77,87]:5,[89,96]:4,[136,139]:3,[281,284]:3,[1138,1138]:2,[1278,1278]:2,[1420,1420]:2	0.105047	0.0166707	0.49335	0.625889	3.15e-05	0.000275282	0.0064	0.3712	0.0001	172	25
ENSG00000198722	UNC13B	1Signal-Connected	F	1		TRUE	248	25		1623	160	33	10	[233,233]:2,[386,386]:2,[432,432]:2,[709,713]:4,[783,792]:6,[1097,1102]:6,[1294,1299]:3,[1353,1353]:2,[1504,1507]:3,[1515,1518]:3	0.154291	0.375977	0.353467	0.622855	0	0	1e-08	1e-08	1e-08	164	24
ENSG00000130508	PXDN	1Signal-Connected	F	1		TRUE	247	25		1480	141	34	7	[86,94]:4,[403,412]:5,[499,504]:3,[618,626]:4,[891,891]:2,[1055,1056]:3,[1122,1129]:13	0.172793	0.510981	0.304682	0.622855	5.39e-11	1.04e-09	0.0021	1e-08	0.0054	146	25
ENSG00000111642	CHD4	1Signal-Connected	F	1		TRUE	246	25		1941	159	41	12	[132,143]:8,[186,186]:2,[343,347]:5,[589,590]:3,[620,626]:4,[704,704]:2,[922,922]:2,[1043,1043]:2,[1177,1177]:4,[1288,1288]:2,[1452,1452]:2,[1669,1679]:5	0.203779	0.737068	0.23054	0.622855	0	0	1e-08	1e-08	1e-08	162	25
ENSG00000068793	CYFIP1	1Signal-Connected	F	1		TRUE	245	25		1254	134	27	7	[181,192]:5,[533,537]:4,[613,624]:6,[771,771]:2,[790,790]:2,[1033,1036]:4,[1053,1056]:4	0.140591	0.276019	0.391267	0.622855	0	0	1e-08	0.0004	1e-08	153	25
ENSG00000108846	ABCC3	1Signal-Connected	F	1		TRUE	245	25		1528	148	54	13	[59,61]:3,[167,175]:4,[316,316]:2,[447,464]:9,[601,603]:3,[626,632]:4,[834,842]:6,[876,876]:2,[939,942]:3,[971,976]:3,[1150,1153]:5,[1241,1249]:6,[1264,1266]:4	0.253204	1.0977	0.136167	0.622855	0	0	1e-08	1e-08	1e-08	180	25
ENSG00000115414	FN1	1Signal-Connected	F	1		TRUE	245	24		2478	166	24	8	[15,20]:3,[553,559]:4,[923,923]:2,[931,938]:5,[1537,1540]:3,[1598,1602]:3,[1630,1630]:2,[2206,2206]:2	0.108579	0.0424395	0.483074	0.625889	8.22e-11	1.52e-09	1e-08	0.0011	0.0162	171	24
ENSG00000130816	DNMT1	1Signal-Connected	F	1		TRUE	245	25		1633	138	17	6	[216,216]:2,[226,228]:4,[313,316]:3,[560,560]:2,[972,974]:4,[1120,1120]:2	0.107635	0.0355494	0.485821	0.625889	8.73e-06	8.7e-05	0.0012	0.0017	0.0272	153	24
ENSG00000080345	RIF1	1Signal-Connected	F	1		TRUE	244	25		2473	170	44	10	[36,36]:2,[122,124]:3,[158,158]:2,[164,167]:3,[397,402]:8,[445,445]:2,[1627,1633]:4,[1904,1904]:2,[2001,2009]:16,[2049,2049]:2	0.21854	0.844771	0.199119	0.622855	2.14e-11	4.56e-10	1e-08	0.0424	0.0001	180	25
ENSG00000038427	VCAN	1Signal-Connected	F	1		TRUE	242	24		3397	178	9	3	[1902,1905]:4,[2042,2042]:2,[2877,2879]:3	0.0413123	-0.448375	0.673059	0.68067	2.48e-07	3e-06	0.0012	0.0022	0.0004	178	24
ENSG00000068654	POLR1A	1Signal-Connected	F	1		TRUE	242	25		1721	143	27	9	[305,310]:4,[604,609]:5,[662,662]:2,[771,775]:3,[799,799]:2,[1367,1370]:4,[1477,1477]:2,[1592,1595]:3,[1668,1668]:2	0.150687	0.349679	0.36329	0.622855	0	0	1e-08	1e-08	1e-08	147	25
ENSG00000120318	ARAP3	1Signal-Connected	F	1		TRUE	242	25		1545	150	49	15	[169,174]:3,[260,264]:3,[308,311]:4,[688,698]:6,[704,704]:2,[959,959]:2,[988,1000]:5,[1047,1047]:2,[1169,1170]:3,[1180,1180]:2,[1224,1231]:4,[1281,1283]:4,[1416,1416]:2,[1428,1429]:4,[1511,1516]:3	0.249877	1.07343	0.14154	0.622855	1.02e-09	1.56e-08	1e-08	0.0156	0.0171	159	24
ENSG00000149091	DGKZ	1Signal-Connected	F	1		TRUE	242	25		1118	105	46	6	[253,269]:19,[465,468]:4,[477,479]:6,[574,577]:4,[769,769]:5,[837,851]:8	0.331707	1.6705	0.0474104	0.622855	8.05e-05	0.00062917	0.0076	0.0028	0.0327	152	25
ENSG00000160305	DIP2A	1Signal-Connected	F	1		TRUE	242	25		1573	145	22	5	[460,471]:6,[514,523]:4,[1144,1146]:5,[1303,1309]:4,[1482,1484]:3	0.104083	0.00963177	0.496158	0.625889	1.92e-06	2.11e-05	0.0004	0.0015	0.017	156	24
ENSG00000176945	MUC20	1Signal-Connected	C	1		TRUE	242	25		724	102	89	14	[3,3]:5,[136,136]:2,[182,182]:3,[380,386]:8,[392,392]:3,[437,447]:6,[462,467]:10,[491,497]:7,[590,595]:21,[605,608]:7,[615,620]:7,[654,654]:2,[671,671]:3,[716,722]:5	0.634389	3.87904	5.24e-05	0.00954436	0.0873413	0.247151	0.0395	0.9839	0.1034	175	24
ENSG00000185658	BRWD1	1Signal-Connected	F	1		TRUE	242	25		2321	174	29	10	[219,219]:2,[504,504]:2,[764,777]:6,[806,810]:3,[1223,1224]:3,[1329,1334]:4,[1359,1360]:3,[1383,1383]:2,[1442,1442]:2,[1690,1690]:2	0.130978	0.205878	0.418443	0.622855	0	0	1e-08	1e-08	1e-08	185	25
ENSG00000091136	LAMB1	1Signal-Connected	F	1		TRUE	241	25		1811	140	20	7	[316,320]:4,[347,351]:3,[444,451]:4,[543,548]:3,[659,659]:2,[999,999]:2,[1757,1757]:2	0.111563	0.0642096	0.474402	0.622855	3.33e-16	1.26e-14	1e-08	1e-08	0.004	161	25
ENSG00000099381	SETD1A	1Signal-Connected	F	1		TRUE	241	25		1708	155	29	7	[311,317]:4,[461,464]:3,[803,812]:5,[936,956]:7,[1097,1099]:3,[1293,1298]:3,[1392,1397]:4	0.107519	0.0347016	0.486159	0.625889	0.00576632	0.0255156	0.1245	0.0009	0.9998	155	25
ENSG00000116641	DOCK7	1Signal-Connected	F	1		TRUE	241	25		2130	169	23	7	[191,191]:2,[463,463]:2,[491,493]:3,[576,576]:2,[629,629]:6,[1402,1413]:6,[1609,1609]:2	0.116398	0.0994874	0.460376	0.622855	0	0	1e-08	1e-08	1e-08	175	25
ENSG00000165458	INPPL1	1Signal-Connected	F	1		TRUE	240	24		1259	138	41	9	[470,472]:3,[538,538]:2,[560,570]:8,[588,598]:6,[682,691]:6,[728,728]:2,[786,797]:6,[812,814]:4,[985,995]:4	0.185839	0.606171	0.272201	0.622855	2.82e-09	4.07e-08	0.0002	0.0004	0.0001	154	24
ENSG00000184347	SLIT3	1Signal-Connected	F	1		TRUE	240	25		1531	136	21	7	[351,351]:2,[463,463]:3,[599,606]:4,[915,915]:2,[977,983]:5,[1088,1091]:3,[1277,1277]:2	0.126431	0.172696	0.431445	0.622855	0	0	1e-08	1e-08	1e-08	140	25
ENSG00000060656	PTPRU	1Signal-Connected	F	1		TRUE	239	25		1447	163	36	9	[61,63]:3,[69,71]:3,[220,221]:3,[457,458]:3,[1097,1098]:3,[1166,1176]:7,[1212,1212]:2,[1292,1297]:5,[1395,1407]:7	0.145472	0.311633	0.37766	0.622855	2e-15	6.43e-14	1e-08	1e-08	0.0229	168	24
ENSG00000102699	PARP4	1Signal-Connected	F	1		TRUE	239	25		1725	164	76	13	[473,478]:3,[490,490]:3,[526,528]:4,[691,694]:8,[740,746]:4,[809,809]:2,[936,937]:3,[1006,1010]:4,[1039,1039]:11,[1058,1059]:9,[1080,1080]:15,[1170,1170]:7,[1263,1265]:3	0.414351	2.27352	0.0114976	0.365057	2.94e-10	4.88e-09	1e-08	0.0036	0.0194	169	25
ENSG00000175216	CKAP5	1Signal-Connected	F	1		TRUE	239	25		2040	171	53	14	[174,176]:3,[196,201]:3,[535,538]:3,[577,581]:4,[601,610]:4,[969,974]:4,[980,980]:3,[1214,1219]:3,[1302,1310]:5,[1376,1384]:6,[1435,1445]:7,[1481,1482]:3,[1666,1667]:3,[1790,1790]:2	0.217304	0.835752	0.201647	0.622855	1.11e-16	4.76e-15	1e-08	0.0006	1e-08	178	25
ENSG00000149782	PLCB3	1Signal-Connected	F	1		TRUE	238	25		1235	158	58	12	[298,322]:8,[413,418]:4,[646,646]:2,[697,702]:4,[774,778]:4,[803,803]:2,[842,846]:4,[902,909]:17,[1067,1067]:2,[1113,1113]:2,[1120,1126]:5,[1137,1143]:4	0.268927	1.21243	0.112675	0.622855	0	0	1e-08	1e-08	0.0001	164	25
ENSG00000197943	PLCG2	1Signal-Connected	F	1		TRUE	238	25		1266	159	39	7	[23,23]:3,[103,105]:3,[297,298]:3,[350,357]:5,[784,784]:2,[953,953]:2,[1078,1090]:21	0.202956	0.731068	0.232369	0.622855	0	0	1e-08	1e-08	1e-08	166	25
ENSG00000204394	VARS	1Signal-Connected	F	1		TRUE	238	25		1265	135	48	15	[37,43]:4,[51,51]:4,[149,149]:2,[173,178]:3,[196,203]:4,[227,227]:2,[298,298]:2,[359,359]:2,[606,608]:3,[658,667]:7,[752,758]:4,[764,764]:2,[771,772]:3,[861,861]:2,[947,952]:4	0.273955	1.24911	0.105813	0.622855	8.41e-10	1.3e-08	0.0023	1e-08	0.0941	139	23
ENSG00000075151	EIF4G3	1Signal-Connected	F	1		TRUE	237	25		1592	145	16	4	[693,695]:3,[982,990]:5,[1067,1073]:4,[1435,1442]:4	0.0700066	-0.239006	0.59445	0.645402	6.92e-06	7e-05	0.0011	0.0016	0.0243	169	23
ENSG00000131697	NPHP4	1Signal-Connected	F	1		TRUE	237	25		1427	151	58	14	[129,134]:6,[147,147]:2,[491,497]:4,[552,552]:2,[583,595]:5,[674,682]:5,[771,784]:6,[799,799]:3,[831,831]:2,[1017,1024]:4,[1202,1202]:2,[1242,1247]:5,[1268,1270]:3,[1411,1426]:9	0.251008	1.08168	0.139698	0.622855	2.02e-10	3.46e-09	1e-08	0.0117	0.004	164	25
ENSG00000138031	ADCY3	1Signal-Connected	F	1		TRUE	237	25		1145	147	55	13	[54,54]:2,[298,301]:3,[323,330]:6,[330,337]:4,[349,352]:3,[420,422]:13,[461,467]:4,[529,540]:6,[549,551]:3,[592,592]:2,[876,880]:3,[889,891]:3,[1048,1049]:3	0.294942	1.40225	0.0804207	0.622855	1.62e-10	2.84e-09	0.001	1e-08	0.0369	161	24
ENSG00000076928	ARHGEF1	1Signal-Connected	F	1		TRUE	236	25		969	114	31	10	[77,85]:7,[92,93]:3,[150,150]:2,[310,310]:2,[455,458]:3,[563,563]:2,[619,620]:3,[647,654]:4,[735,739]:3,[818,818]:2	0.205694	0.75104	0.226314	0.622855	3.33e-16	1.26e-14	1e-08	0.0037	1e-08	151	25
ENSG00000147133	TAF1	1Signal-Connected	F	1		TRUE	236	25		1907	149	23	9	[132,135]:3,[267,267]:2,[274,274]:2,[766,766]:2,[791,793]:4,[821,821]:2,[921,921]:2,[1196,1196]:2,[1550,1554]:4	0.138398	0.260018	0.397425	0.622855	5.49e-10	8.75e-09	1e-08	0.008	0.0171	167	24
ENSG00000198646	NCOA6	1Signal-Connected	F	1		TRUE	236	25		2064	160	35	11	[371,371]:6,[761,763]:3,[932,932]:2,[1011,1011]:2,[1507,1507]:2,[1599,1610]:5,[1759,1759]:2,[1808,1812]:4,[1929,1935]:4,[2015,2015]:2,[2033,2037]:3	0.182316	0.580465	0.280801	0.622855	0.000647309	0.00394735	0.0013	0.1697	0.0359	165	24
ENSG00000136378	ADAMTS7	1Signal-Connected	F	1		TRUE	235	25		1687	160	57	13	[9,9]:2,[44,47]:5,[420,424]:3,[511,517]:5,[552,554]:3,[596,596]:3,[926,927]:3,[1292,1293]:8,[1316,1319]:3,[1383,1388]:7,[1449,1455]:4,[1660,1666]:6,[1672,1677]:5	0.287298	1.34647	0.0890756	0.622855	1.7e-10	2.96e-09	0.009	1e-08	0.0043	162	25
ENSG00000103222	ABCC1	1Signal-Connected	F	1		TRUE	234	25		1542	146	33	11	[59,63]:3,[171,171]:3,[265,266]:3,[693,694]:3,[723,723]:3,[840,841]:3,[861,862]:3,[1106,1114]:4,[1217,1219]:3,[1293,1294]:3,[1512,1512]:2	0.196587	0.684591	0.246801	0.622855	0	0	1e-08	1e-08	0.0002	150	25
ENSG00000137177	KIF13A	1Signal-Connected	F	1		TRUE	234	25		1846	157	30	9	[247,247]:2,[278,278]:2,[429,431]:3,[800,800]:3,[896,898]:3,[975,995]:7,[1152,1152]:2,[1591,1591]:2,[1617,1628]:6	0.142437	0.289482	0.386106	0.622855	0	0	1e-08	1e-08	0.0001	170	25
ENSG00000137501	SYTL2	1Signal-Connected	F	1		TRUE	234	24		1781	125	26	8	[85,91]:4,[272,272]:2,[295,295]:2,[498,498]:2,[757,768]:5,[1358,1366]:6,[1585,1585]:2,[1628,1633]:3	0.151721	0.357228	0.360461	0.622855	0	0	1e-08	1e-08	1e-08	171	24
ENSG00000177731	FLII	1Signal-Connected	F	1		TRUE	234	25		1270	145	39	11	[379,379]:2,[551,552]:3,[570,580]:5,[621,626]:7,[651,652]:3,[705,707]:3,[781,783]:4,[999,1000]:3,[1157,1157]:2,[1207,1207]:2,[1211,1218]:5	0.218269	0.842796	0.199671	0.622855	3.22e-15	1e-13	1e-08	1e-08	0.0381	153	24
ENSG00000137812	CASC5	1Signal-Connected	F	1		TRUE	233	25		2343	164	35	11	[22,22]:2,[110,118]:5,[444,444]:2,[985,987]:3,[1464,1479]:7,[1611,1611]:2,[1726,1726]:2,[1965,1965]:2,[2088,2094]:5,[2143,2143]:3,[2165,2165]:2	0.170567	0.494738	0.310393	0.622855	1.38e-13	4.03e-12	1e-08	0.0002	0.0001	172	25
ENSG00000077044	DGKD	1Signal-Connected	F	1		TRUE	232	25		1215	144	38	9	[346,353]:4,[448,452]:4,[473,485]:9,[494,494]:2,[515,516]:3,[671,675]:3,[725,725]:2,[893,912]:8,[1134,1139]:3	0.16215	0.433321	0.332391	0.622855	0	0	1e-08	1e-08	1e-08	156	25
ENSG00000147251	DOCK11	1Signal-Connected	F	1		TRUE	232	25		2078	155	22	6	[66,71]:3,[83,87]:5,[593,597]:3,[761,766]:3,[1172,1184]:5,[1248,1250]:3	0.0983382	-0.0322833	0.512877	0.627566	0	0	1e-08	1e-08	1e-08	162	24
ENSG00000171467	ZNF318	1Signal-Connected	F	1		TRUE	232	25		2280	152	32	11	[138,143]:3,[164,170]:5,[248,248]:2,[302,303]:3,[601,601]:2,[617,618]:3,[651,651]:2,[1177,1178]:3,[1428,1429]:3,[1539,1539]:2,[1550,1554]:4	0.177043	0.541993	0.293912	0.622855	0.0122308	0.0480254	0.0167	0.7028	0.0246	154	24
ENSG00000101825	MXRA5	1Signal-Connected	F	1		TRUE	231	25		2829	150	14	5	[762,762]:3,[868,872]:3,[2052,2053]:3,[2274,2275]:3,[2344,2344]:2	0.0844282	-0.133778	0.553211	0.632607	0.000566356	0.00352049	0.0097	0.0111	0.0628	150	24
ENSG00000188994	ZNF292	1Signal-Connected	F	1		TRUE	230	25		2724	151	12	4	[151,153]:3,[1081,1081]:2,[1572,1578]:4,[1841,1842]:3	0.0664851	-0.264701	0.60438	0.64757	2.19e-10	3.73e-09	1e-08	0.0085	0.006	169	25
ENSG00000078269	SYNJ2	1Signal-Connected	F	1		TRUE	229	24		1497	144	45	14	[187,187]:2,[206,206]:2,[365,365]:2,[421,421]:2,[529,529]:2,[606,617]:5,[632,632]:2,[689,696]:4,[730,732]:3,[1022,1022]:2,[1089,1100]:6,[1222,1222]:5,[1409,1410]:3,[1464,1469]:5	0.246141	1.04617	0.147741	0.622855	0	0	1e-08	1e-08	1e-08	157	24
ENSG00000138193	PLCE1	1Signal-Connected	F	1		TRUE	229	25		2313	145	20	7	[548,548]:2,[602,607]:4,[1102,1102]:2,[1116,1116]:2,[1413,1415]:3,[1492,1499]:5,[2229,2229]:2	0.111269	0.0620638	0.475256	0.622855	9.26e-08	1.15e-06	0.0017	0.0021	0.0001	156	25
ENSG00000140829	DHX38	1Signal-Connected	F	1		TRUE	229	25		1228	146	25	5	[348,351]:3,[1002,1003]:3,[1135,1135]:2,[1200,1206]:15,[1228,1228]:2	0.155944	0.388039	0.348994	0.622855	1.55e-15	5.13e-14	1e-08	1e-08	0.0171	155	25
ENSG00000110514	MADD	1Signal-Connected	F	1		TRUE	228	25		1648	145	34	11	[65,68]:4,[161,165]:4,[370,370]:2,[627,627]:2,[985,986]:3,[1235,1235]:2,[1293,1298]:3,[1431,1431]:2,[1560,1560]:2,[1614,1622]:5,[1636,1643]:5	0.189039	0.629517	0.264505	0.622855	1.11e-16	4.76e-15	1e-08	0.0015	1e-08	154	25
ENSG00000121281	ADCY7	1Signal-Connected	F	1		TRUE	228	25		1081	132	39	10	[11,11]:3,[77,79]:3,[219,228]:5,[265,272]:6,[371,372]:3,[427,434]:6,[473,473]:2,[876,876]:2,[903,915]:6,[927,931]:3	0.207011	0.760651	0.223433	0.622855	4.33e-11	8.6e-10	0.0023	1e-08	0.0039	137	25
ENSG00000163531	NFASC	1Signal-Connected	F	1		TRUE	226	25		1348	134	30	8	[386,387]:3,[462,464]:4,[542,551]:6,[638,642]:6,[1187,1191]:3,[1235,1236]:3,[1243,1243]:2,[1304,1305]:3	0.176761	0.539932	0.294622	0.622855	0	0	1e-08	1e-08	0.0001	141	25
ENSG00000163638	ADAMTS9	1Signal-Connected	F	1		TRUE	226	25		1936	168	34	12	[260,260]:2,[497,498]:4,[733,738]:3,[762,762]:2,[1203,1203]:2,[1240,1240]:2,[1328,1328]:2,[1347,1350]:3,[1444,1444]:2,[1464,1472]:4,[1723,1728]:5,[1861,1863]:3	0.168814	0.481943	0.314923	0.622855	0	0	1e-08	1e-08	1e-08	169	25
ENSG00000165684	SNAPC4	1Signal-Connected	F	1		TRUE	226	25		1470	137	22	6	[71,79]:4,[91,92]:3,[484,486]:4,[778,783]:4,[850,854]:3,[1049,1051]:4	0.124661	0.159779	0.436527	0.622855	0.00014624	0.00106386	0.0007	0.0957	0.0207	140	24
ENSG00000134569	LRP4	1Signal-Connected	F	1		TRUE	225	24		1906	128	20	6	[100,100]:2,[288,288]:3,[494,499]:3,[594,594]:2,[606,617]:7,[1058,1060]:3	0.122545	0.14434	0.442616	0.622855	3.33e-16	1.26e-14	1e-08	1e-08	0.0038	133	24
ENSG00000037280	FLT4	1Signal-Connected	F	1		TRUE	224	24		1364	130	20	8	[30,31]:3,[147,147]:2,[157,159]:4,[165,165]:2,[519,524]:3,[704,704]:2,[806,806]:2,[1182,1182]:2	0.140755	0.277211	0.390809	0.622855	0.00021731	0.00150529	0.0037	0.0084	0.0707	135	23
ENSG00000099917	MED15	1Signal-Connected	F	1		TRUE	224	25		789	114	42	10	[34,38]:3,[67,75]:4,[189,191]:9,[444,444]:2,[589,589]:2,[627,633]:5,[692,698]:4,[739,747]:6,[754,759]:4,[781,782]:3	0.281751	1.306	0.095777	0.622855	0.00102108	0.00584775	0.0354	0.0225	0.0171	123	24
ENSG00000182670	TTC3	1Signal-Connected	F	1		TRUE	224	25		2026	139	18	6	[248,248]:2,[406,406]:2,[413,424]:7,[523,523]:2,[574,574]:2,[709,714]:3	0.100493	-0.0165611	0.506607	0.625889	1.44e-15	4.81e-14	1e-08	0.0164	1e-08	151	25
ENSG00000067369	TP53BP1	1Signal-Connected	F	1		TRUE	223	24		1978	148	26	9	[232,234]:3,[332,332]:2,[627,637]:5,[658,658]:2,[771,771]:2,[1052,1057]:4,[1443,1443]:2,[1806,1811]:3,[1835,1836]:3	0.139835	0.270497	0.393389	0.622855	3.93e-09	5.54e-08	1e-08	0.0485	0.0236	155	23
ENSG00000124006	OBSL1	1Signal-Connected	F	1		TRUE	223	25		1897	152	19	6	[662,663]:3,[862,862]:2,[999,1010]:5,[1325,1328]:3,[1432,1435]:4,[1706,1706]:2	0.0950345	-0.0563886	0.522484	0.627571	3.34e-11	6.86e-10	1e-08	0.0004	0.017	158	25
ENSG00000153827	TRIP12	1Signal-Connected	F	1		TRUE	223	24		2041	153	38	8	[187,187]:2,[250,263]:7,[413,414]:3,[446,451]:4,[1204,1204]:2,[1667,1686]:9,[1988,1990]:3,[2019,2033]:8	0.133432	0.223779	0.411465	0.622855	0	0	1e-08	0.0004	1e-08	165	24
ENSG00000198026	ZNF335	1Signal-Connected	F	1		TRUE	223	24		1343	142	47	8	[294,294]:2,[341,343]:21,[379,379]:2,[430,435]:4,[539,549]:6,[656,665]:5,[845,845]:2,[1068,1077]:5	0.245813	1.04378	0.148295	0.622855	3.37e-11	6.91e-10	1e-08	0.0049	0.0014	145	24
ENSG00000144028	SNRNP200	1Signal-Connected	F	1		TRUE	222	25		2137	140	20	8	[69,71]:3,[170,170]:2,[216,216]:2,[1013,1013]:2,[1076,1076]:2,[1433,1433]:2,[1486,1486]:2,[1592,1599]:5	0.122953	0.14732	0.44144	0.622855	9.72e-09	1.31e-07	0.0243	1e-08	0.1256	144	24
ENSG00000183856	IQGAP3	1Signal-Connected	F	1		TRUE	222	24		1632	144	25	8	[374,374]:2,[442,452]:5,[732,734]:4,[1071,1071]:2,[1161,1165]:4,[1326,1330]:4,[1562,1562]:2,[1596,1596]:2	0.134418	0.230977	0.408666	0.622855	1.19e-11	2.69e-10	0.0002	1e-08	0.0113	148	24
ENSG00000083457	ITGAE	1Signal-Connected	F	1		TRUE	221	25		1180	130	24	10	[69,69]:2,[136,136]:2,[403,403]:2,[436,437]:3,[564,564]:2,[681,681]:2,[687,692]:3,[797,797]:2,[950,950]:3,[1035,1035]:3	0.17603	0.534598	0.296464	0.622855	7.31e-05	0.000577492	0.005	0.0053	0.0235	134	24
ENSG00000164741	DLC1	1Signal-Connected	F	1		TRUE	221	25		1529	127	37	8	[239,243]:3,[287,290]:5,[605,606]:7,[673,675]:3,[717,723]:4,[831,831]:2,[852,858]:5,[1258,1282]:8	0.194425	0.668817	0.251806	0.622855	1.03e-07	1.28e-06	0.0005	0.0002	0.004	136	25
ENSG00000175054	ATR	1Signal-Connected	F	1		TRUE	221	24		2645	146	21	8	[112,112]:2,[923,923]:2,[1390,1390]:2,[1456,1458]:4,[1644,1647]:3,[1926,1932]:4,[1994,1994]:2,[2103,2103]:2	0.126333	0.17198	0.431726	0.622855	0	0	1e-08	1e-08	0.0002	160	24
ENSG00000130939	UBE4B	1Signal-Connected	F	1		TRUE	220	25		1303	150	38	10	[41,46]:4,[230,237]:7,[276,276]:2,[354,354]:3,[530,531]:4,[567,574]:5,[747,751]:4,[1184,1184]:2,[1272,1276]:4,[1282,1284]:3	0.201803	0.722653	0.234946	0.622855	7.27e-07	8.38e-06	0.0014	0.0019	0.0013	153	25
ENSG00000010818	HIVEP2	1Signal-Connected	F	1		TRUE	219	25		2447	172	26	10	[469,469]:2,[729,733]:3,[997,1001]:3,[1253,1253]:2,[1546,1546]:2,[1673,1673]:2,[1929,1933]:3,[2055,2063]:5,[2081,2081]:2,[2384,2384]:2	0.125602	0.166651	0.433822	0.622855	0	0	1e-08	1e-08	1e-08	172	25
ENSG00000055163	CYFIP2	1Signal-Connected	F	1		TRUE	219	25		1279	129	32	7	[747,748]:4,[768,772]:4,[810,820]:6,[1053,1058]:4,[1116,1125]:5,[1137,1151]:7,[1231,1231]:2	0.156094	0.389135	0.348588	0.622855	4.76e-10	7.64e-09	1e-08	0.0067	0.0175	138	24
ENSG00000111602	TIMELESS	1Signal-Connected	F	1		TRUE	219	25		1209	144	46	14	[1,6]:4,[86,86]:2,[118,127]:4,[174,176]:3,[193,197]:3,[277,281]:5,[487,490]:3,[559,561]:4,[856,867]:7,[908,908]:2,[982,983]:3,[1062,1062]:2,[1175,1175]:2,[1186,1186]:2	0.244987	1.03774	0.149695	0.622855	7.1e-10	1.11e-08	1e-08	0.0103	0.0175	149	24
ENSG00000123066	MED13L	1Signal-Connected	F	1		TRUE	219	25		2211	150	34	12	[84,87]:3,[313,317]:3,[736,740]:3,[1195,1200]:4,[1323,1325]:3,[1373,1373]:2,[1416,1416]:2,[1554,1554]:2,[1579,1582]:4,[1699,1699]:3,[1865,1865]:2,[2186,2188]:3	0.18825	0.623763	0.266392	0.622855	0.000371539	0.00241882	0.0235	0.0103	0.017	159	25
ENSG00000168056	LTBP3	1Signal-Connected	F	1		TRUE	219	25		1304	135	55	4	[262,274]:27,[610,619]:4,[657,657]:2,[955,958]:22	0.227407	0.909474	0.18155	0.622855	1.02e-09	1.56e-08	1e-08	0.0595	0.0045	141	25
ENSG00000080503	SMARCA2	1Signal-Connected	F	1		TRUE	218	25		1591	128	25	7	[344,346]:3,[441,445]:3,[698,698]:2,[1006,1010]:3,[1055,1057]:5,[1320,1324]:5,[1342,1346]:4	0.152009	0.35933	0.359674	0.622855	5.21e-10	8.32e-09	0.0076	1e-08	0.017	136	24
ENSG00000124782	RREB1	1Signal-Connected	F	1		TRUE	218	25		1743	135	30	9	[63,63]:2,[222,222]:2,[955,955]:2,[974,985]:5,[1111,1120]:5,[1251,1251]:2,[1362,1362]:2,[1392,1397]:4,[1484,1492]:6	0.160387	0.42046	0.337075	0.622855	0.000588761	0.00363907	0.0019	0.0885	0.0421	136	24
ENSG00000136040	PLXNC1	1Signal-Connected	F	1		TRUE	218	25		1569	152	34	9	[336,343]:4,[404,408]:5,[448,453]:3,[513,514]:3,[543,543]:2,[938,953]:6,[989,993]:3,[1088,1092]:3,[1289,1294]:5	0.153357	0.369162	0.356003	0.622855	4.03e-05	0.000341798	0.006	0.015	0.0035	158	25
ENSG00000150990	DHX37	1Signal-Connected	F	1		TRUE	218	25		1158	106	25	8	[86,86]:2,[278,278]:2,[302,306]:4,[315,327]:8,[338,338]:2,[484,487]:3,[792,792]:2,[914,914]:2	0.181495	0.574471	0.282825	0.622855	2.44e-15	7.67e-14	1e-08	1e-08	0.0291	119	25
ENSG00000074964	ARHGEF10L	1Signal-Connected	F	1		TRUE	217	25		1280	117	15	4	[332,342]:4,[491,495]:3,[696,704]:5,[939,942]:3	0.0893775	-0.0976655	0.538901	0.630308	2.28e-12	5.89e-11	1e-08	0.0039	0.0001	132	25
ENSG00000107263	RAPGEF1	1Signal-Connected	F	1		TRUE	217	25		1096	113	35	8	[54,62]:4,[624,629]:8,[754,759]:4,[855,858]:4,[908,912]:5,[926,926]:2,[980,986]:4,[1013,1014]:4	0.233454	0.953596	0.170144	0.622855	1.1e-09	1.67e-08	1e-08	0.016	0.0181	133	24
ENSG00000149115	TNKS1BP1	1Signal-Connected	F	1		TRUE	217	25		1730	138	35	11	[45,45]:2,[62,77]:6,[466,470]:3,[760,760]:2,[847,847]:2,[1054,1058]:3,[1203,1207]:3,[1241,1241]:2,[1367,1370]:5,[1449,1453]:4,[1665,1668]:3	0.195374	0.675744	0.249602	0.622855	6.35e-09	8.81e-08	1e-08	0.0527	0.0365	139	24
ENSG00000074054	CLASP1	1Signal-Connected	F	1		TRUE	216	25		1539	141	37	10	[18,22]:4,[356,357]:3,[364,367]:3,[479,482]:3,[659,664]:5,[734,738]:3,[738,747]:5,[775,775]:2,[1120,1121]:3,[1277,1287]:6	0.188671	0.626834	0.265384	0.622855	3.27e-07	3.92e-06	0.0005	0.0026	0.0011	150	25
ENSG00000108510	MED13	1Signal-Connected	F	1		TRUE	216	25		2175	169	35	11	[70,70]:4,[107,116]:6,[166,166]:2,[546,548]:3,[984,984]:2,[1079,1079]:2,[1212,1212]:2,[1239,1246]:5,[1400,1400]:2,[1409,1409]:3,[1883,1887]:4	0.163929	0.446304	0.327689	0.622855	1.15e-10	2.07e-09	1e-08	0.0015	0.017	173	24
ENSG00000124151	NCOA3	1Signal-Connected	F	1		TRUE	216	25		1425	135	34	7	[322,328]:5,[586,586]:2,[849,849]:2,[988,994]:6,[1050,1058]:6,[1156,1164]:8,[1383,1388]:5	0.174914	0.526452	0.299287	0.622855	1.89e-11	4.06e-10	1e-08	0.0037	0.001	136	25
ENSG00000131016	AKAP12	1Signal-Connected	F	1		TRUE	216	24		1783	158	10	5	[515,515]:2,[788,788]:2,[854,854]:2,[1060,1060]:2,[1384,1384]:2	0.0632911	-0.288005	0.613329	0.649657	1.21e-05	0.000116769	0.0003	0.0287	0.0093	158	24
ENSG00000137857	DUOX1	1Signal-Connected	F	1		TRUE	216	25		1552	129	48	13	[197,197]:2,[370,370]:2,[381,387]:4,[502,506]:3,[591,594]:3,[609,621]:6,[638,645]:4,[757,765]:7,[942,944]:3,[1184,1190]:4,[1393,1393]:2,[1495,1499]:6,[1541,1541]:2	0.259825	1.14601	0.125895	0.622855	2.24e-10	3.81e-09	0.0025	1e-08	0.0209	144	25
ENSG00000156299	TIAM1	1Signal-Connected	F	1		TRUE	216	25		1592	139	32	7	[203,217]:8,[904,916]:8,[1184,1184]:2,[1332,1333]:3,[1346,1353]:7,[1412,1412]:2,[1462,1462]:2	0.150186	0.346025	0.364662	0.622855	5.89e-06	6.05e-05	0.0012	0.011	0.0027	148	25
ENSG00000171988	JMJD1C	1Signal-Connected	F	1		TRUE	216	25		2541	157	19	7	[11,13]:3,[578,578]:2,[842,843]:3,[903,910]:4,[1307,1307]:2,[1400,1400]:2,[2473,2476]:3	0.102957	0.00141866	0.499434	0.625889	5.04e-11	9.86e-10	1e-08	0.0088	0.0012	163	25
ENSG00000174233	ADCY6	1Signal-Connected	F	1		TRUE	216	25		1169	111	25	6	[351,357]:5,[410,429]:7,[473,480]:5,[592,592]:2,[772,773]:3,[904,908]:3	0.142347	0.288832	0.386355	0.622855	0	0	1e-08	1e-08	1e-08	118	24
ENSG00000177169	ULK1	1Signal-Connected	F	1		TRUE	216	25		1051	131	54	11	[369,376]:5,[384,387]:3,[412,412]:2,[545,546]:3,[551,556]:6,[556,560]:8,[572,576]:8,[855,863]:5,[922,941]:8,[956,956]:2,[966,974]:4	0.293833	1.39415	0.0816363	0.622855	9.85e-13	2.67e-11	1e-08	0.0004	0.0004	151	24
ENSG00000180448	HMHA1	1Signal-Connected	F	1		TRUE	216	25		1164	127	44	13	[22,22]:2,[195,200]:4,[203,208]:5,[231,231]:2,[242,242]:2,[261,261]:2,[489,489]:2,[495,499]:5,[596,608]:7,[650,650]:2,[680,681]:3,[794,805]:6,[903,903]:2	0.264404	1.17942	0.119115	0.622855	3.1e-08	4.02e-07	0.0004	0.0001	0.0027	143	25
ENSG00000185010	F8	1Signal-Connected	F	1		TRUE	216	25		2352	158	12	4	[224,224]:2,[349,355]:4,[676,679]:3,[1729,1733]:3	0.0563631	-0.338556	0.632528	0.658102	3.14e-06	3.36e-05	0.0142	0.0002	0.0062	163	25
ENSG00000104067	TJP1	1Signal-Connected	F	1		TRUE	215	25		1769	143	10	4	[201,201]:2,[1041,1044]:3,[1200,1200]:2,[1600,1603]:3	0.060889	-0.305533	0.62002	0.652193	1.49e-05	0.00014062	0.0018	0.0027	0.0209	155	25
ENSG00000132382	MYBBP1A	1Signal-Connected	F	1		TRUE	215	24		1333	139	42	11	[115,120]:3,[176,177]:3,[285,285]:2,[477,477]:3,[530,538]:5,[580,588]:4,[744,748]:7,[840,840]:2,[934,934]:2,[1116,1116]:2,[1239,1243]:9	0.233543	0.954243	0.16998	0.622855	1.13e-09	1.72e-08	1e-08	0.0515	0.0058	142	24
ENSG00000175899	A2M	1Signal-Connected	F	1		TRUE	215	25		1475	134	25	8	[258,258]:2,[288,292]:3,[321,321]:2,[547,547]:2,[631,631]:2,[862,864]:3,[923,937]:6,[1370,1375]:5	0.139396	0.267297	0.39462	0.622855	4.68e-05	0.00038825	0.0131	0.0003	0.0951	147	25
ENSG00000005884	ITGA3	1Signal-Connected	F	1		TRUE	214	25		1067	107	33	10	[79,84]:3,[105,105]:2,[364,365]:3,[428,433]:4,[483,483]:3,[590,593]:3,[740,741]:3,[776,781]:4,[931,935]:3,[973,978]:5	0.234946	0.964479	0.167403	0.622855	2.77e-12	6.98e-11	1e-08	0.0004	0.0012	119	25
ENSG00000106624	AEBP1	1Signal-Connected	F	1		TRUE	214	25		1159	119	41	10	[7,7]:2,[130,142]:6,[150,157]:9,[393,394]:3,[436,440]:4,[501,505]:3,[809,810]:3,[984,991]:5,[1040,1047]:4,[1104,1104]:2	0.258838	1.13881	0.127391	0.622855	0.00239148	0.0121621	0.0104	0.0388	0.0941	132	24
ENSG00000120899	PTK2B	1Signal-Connected	F	1		TRUE	214	24		1010	121	40	11	[106,110]:4,[163,172]:5,[214,214]:2,[287,294]:4,[301,301]:2,[389,391]:3,[403,415]:5,[482,487]:4,[586,586]:2,[610,613]:3,[671,684]:6	0.227441	0.909718	0.181486	0.622855	9.9e-12	2.27e-10	1e-08	0.0031	0.0006	132	24
ENSG00000138778	CENPE	1Signal-Connected	F	1		TRUE	214	24		2702	146	7	3	[13,13]:2,[891,894]:3,[979,979]:2	0.0435176	-0.432284	0.667232	0.676178	1.12e-07	1.39e-06	0.0003	0.0007	0.0021	148	23
ENSG00000155561	NUP205	1Signal-Connected	F	1		TRUE	214	25		2013	143	27	10	[422,426]:3,[884,884]:2,[1044,1044]:3,[1206,1206]:2,[1278,1281]:3,[1298,1298]:2,[1448,1448]:2,[1703,1712]:5,[1864,1869]:3,[1886,1886]:2	0.156531	0.392323	0.34741	0.622855	3.82e-10	6.2e-09	1e-08	0.0343	0.0027	147	24
ENSG00000049323	LTBP1	1Signal-Connected	F	1		TRUE	213	25		1723	158	45	15	[3,5]:3,[319,321]:3,[351,351]:2,[433,433]:2,[547,552]:4,[740,743]:4,[858,860]:3,[1025,1035]:4,[1125,1132]:5,[1274,1274]:2,[1529,1529]:2,[1537,1539]:3,[1555,1559]:3,[1606,1611]:3,[1656,1656]:2	0.223412	0.880325	0.189342	0.622855	0	0	1e-08	1e-08	1e-08	166	25
ENSG00000125755	SYMPK	1Signal-Connected	F	1		TRUE	213	25		1275	121	31	9	[67,67]:2,[204,210]:4,[215,218]:3,[244,249]:4,[265,267]:4,[540,545]:3,[683,683]:2,[817,821]:6,[922,924]:3	0.205622	0.750519	0.226471	0.622855	0.00010504	0.000794815	0.0021	0.0237	0.019	132	24
ENSG00000135723	FHOD1	1Signal-Connected	F	1		TRUE	213	25		1165	120	21	6	[213,217]:5,[311,311]:3,[406,412]:5,[798,803]:3,[1005,1005]:2,[1123,1128]:3	0.129747	0.196891	0.421957	0.622855	2.28e-11	4.82e-10	1e-08	0.0113	0.0004	127	25
ENSG00000151148	UBE3B	1Signal-Connected	F	1		TRUE	213	25		1069	120	30	9	[26,33]:6,[38,38]:3,[645,645]:2,[802,810]:4,[864,866]:4,[883,888]:4,[897,897]:2,[919,922]:3,[1036,1036]:2	0.194062	0.666171	0.252651	0.622855	7.51e-13	2.07e-11	1e-08	0.0001	0.0012	143	25
ENSG00000184922	FMNL1	1Signal-Connected	F	1		TRUE	213	25		1105	113	27	7	[50,50]:2,[160,170]:6,[207,216]:4,[418,423]:5,[546,548]:3,[583,587]:4,[1016,1018]:3	0.158171	0.404286	0.343001	0.622855	0.000111664	0.000840282	0.0884	0.0082	0.0014	126	25
ENSG00000198399	ITSN2	1Signal-Connected	F	1		TRUE	213	25		1698	142	27	10	[281,281]:2,[406,406]:2,[669,669]:2,[712,716]:4,[731,733]:4,[1177,1177]:2,[1303,1303]:2,[1633,1633]:2,[1656,1660]:4,[1685,1685]:3	0.172233	0.506896	0.306114	0.622855	5.37e-05	0.00044103	0.0355	0.0004	0.0308	153	24
ENSG00000155093	PTPRN2	1Signal-Connected	F	1		TRUE	211	25		1039	120	44	10	[67,71]:5,[148,158]:5,[228,230]:3,[348,348]:2,[596,596]:2,[794,794]:2,[849,850]:3,[908,913]:4,[923,927]:5,[995,1029]:13	0.221585	0.866988	0.192974	0.622855	0.000211475	0.00147278	0.0063	0.0031	0.109	128	23
ENSG00000107862	GBF1	1Signal-Connected	F	1		TRUE	210	23		1860	121	7	2	[933,933]:2,[1360,1373]:5	0.0364965	-0.483513	0.685634	0.689768	3.52e-08	4.53e-07	0.0001	0.0002	0.0062	125	23
ENSG00000136002	ARHGEF4	1Signal-Connected	F	1		TRUE	210	24		1015	83	13	3	[41,42]:3,[632,636]:3,[646,652]:7	0.106626	0.0281865	0.488757	0.625889	0.00130681	0.00724575	0.0199	0.0332	0.0277	137	23
ENSG00000137809	ITGA11	1Signal-Connected	F	1		TRUE	210	25		1190	134	30	8	[373,401]:9,[494,496]:3,[511,517]:5,[579,579]:2,[661,661]:2,[701,706]:3,[1054,1054]:2,[1118,1123]:4	0.149429	0.3405	0.36674	0.622855	0	0	1e-08	1e-08	1e-08	138	25
ENSG00000151276	MAGI1	1Signal-Connected	F	1		TRUE	210	25		1463	119	18	6	[43,50]:4,[73,76]:3,[256,256]:2,[662,666]:4,[1146,1146]:2,[1235,1239]:3	0.116056	0.0969989	0.461364	0.622855	2.22e-16	8.86e-15	1e-08	1e-08	0.0026	140	25
ENSG00000101004	NINL	1Signal-Connected	F	1		TRUE	209	25		1383	129	16	5	[78,82]:4,[310,314]:3,[512,514]:3,[966,970]:3,[1332,1335]:3	0.0962346	-0.0476318	0.518995	0.627566	0.000241713	0.00165802	0.0044	0.0287	0.0197	131	24
ENSG00000143776	CDC42BPA	1Signal-Connected	F	1		TRUE	209	25		1782	131	23	8	[118,125]:4,[349,352]:4,[568,568]:2,[578,581]:4,[640,640]:2,[767,767]:2,[1108,1112]:3,[1760,1760]:2	0.146061	0.315925	0.37603	0.622855	0	0	1e-08	1e-08	0.0001	145	25
ENSG00000159788	RGS12	1Signal-Connected	F	1		TRUE	209	25		1448	137	29	8	[243,243]:2,[305,312]:5,[366,366]:2,[408,413]:5,[582,601]:8,[1032,1032]:2,[1103,1103]:2,[1231,1232]:3	0.149025	0.337557	0.367848	0.622855	3.74e-12	9.23e-11	1e-08	0.0066	0.0001	140	25
ENSG00000173575	CHD2	1Signal-Connected	F	1		TRUE	209	25		1829	131	22	9	[69,69]:2,[231,231]:2,[378,378]:2,[466,466]:2,[925,925]:2,[1109,1109]:2,[1240,1242]:5,[1676,1681]:3,[1778,1778]:2	0.157838	0.40186	0.343893	0.622855	1.38e-06	1.54e-05	0.0017	0.0005	0.0083	146	25
ENSG00000062822	POLD1	1Signal-Connected	F	1		TRUE	208	25		1134	127	20	5	[341,341]:2,[358,361]:4,[403,411]:6,[569,576]:5,[638,639]:3	0.113568	0.0788445	0.468578	0.622855	0	0	1e-08	1e-08	1e-08	137	25
ENSG00000118482	PHF3	1Signal-Connected	F	1		TRUE	208	24		2040	163	57	17	[227,230]:3,[314,314]:2,[808,808]:2,[857,870]:6,[1154,1154]:2,[1204,1207]:3,[1228,1230]:4,[1244,1244]:8,[1273,1276]:3,[1423,1423]:2,[1485,1487]:3,[1786,1788]:3,[1891,1893]:3,[1940,1944]:3,[1980,1986]:4,[2013,2015]:4,[2026,2026]:2	0.281447	1.30378	0.096155	0.622855	3.28e-05	0.000285222	0.0012	0.0329	0.0063	174	24
ENSG00000130338	TULP4	1Signal-Connected	F	1		TRUE	208	25		1544	127	20	8	[108,108]:2,[298,303]:3,[350,352]:3,[755,755]:2,[891,891]:2,[921,921]:2,[1074,1076]:4,[1538,1538]:2	0.142449	0.289573	0.386071	0.622855	3.46e-05	0.000298747	0.0109	0.1213	0.0002	129	25
ENSG00000140859	KIFC3	1Signal-Connected	F	1		TRUE	208	25		849	97	48	13	[1,11]:4,[51,51]:2,[62,66]:6,[70,72]:3,[81,93]:8,[300,300]:2,[346,346]:2,[475,480]:3,[505,505]:3,[550,550]:2,[656,669]:5,[700,708]:5,[734,738]:3	0.344057	1.76061	0.0391519	0.622855	0.000613626	0.00377994	0.0015	0.0704	0.0704	124	25
ENSG00000061938	TNK2	1Signal-Connected	F	1		TRUE	207	25		1087	113	35	10	[124,127]:3,[132,141]:5,[281,281]:2,[515,525]:6,[616,616]:2,[682,687]:4,[713,715]:5,[799,801]:3,[889,889]:2,[955,958]:3	0.230002	0.928404	0.176599	0.622855	0	0	1e-08	0.0004	1e-08	142	25
ENSG00000118620	ZNF430	1Signal-Connected	C	1		TRUE	207	25		571	166	142	14	[239,239]:2,[271,291]:13,[308,313]:20,[318,318]:2,[324,341]:23,[341,346]:7,[356,359]:10,[368,368]:10,[409,409]:2,[416,421]:8,[446,448]:7,[468,471]:16,[474,480]:20,[571,571]:2	0.665463	4.10577	2.01e-05	0.00552219	0.0256098	0.0885196	0.5872	0.066	0.0194	168	25
ENSG00000132142	ACACA	1Signal-Connected	F	1		TRUE	207	25		2384	131	25	8	[183,183]:3,[563,566]:3,[871,878]:5,[1445,1445]:2,[1516,1516]:2,[1755,1762]:4,[1908,1913]:3,[2368,2373]:3	0.147757	0.328306	0.37134	0.622855	1.31e-09	1.98e-08	0.0031	1e-08	0.1129	141	24
ENSG00000164889	SLC4A2	1Signal-Connected	F	1		TRUE	206	25		1242	125	32	10	[235,240]:4,[290,290]:2,[353,353]:2,[570,574]:3,[690,695]:4,[832,832]:2,[952,965]:6,[997,1001]:3,[1086,1092]:4,[1200,1200]:2	0.189686	0.634238	0.262963	0.622855	3.33e-16	1.26e-14	1e-08	1e-08	0.0033	127	25
ENSG00000196235	SUPT5H	1Signal-Connected	F	1		TRUE	206	25		1088	132	59	15	[130,130]:2,[253,256]:3,[263,265]:3,[281,283]:3,[315,319]:4,[398,400]:3,[595,600]:3,[619,619]:2,[686,703]:9,[741,741]:2,[781,790]:5,[821,821]:2,[892,899]:7,[903,907]:6,[1003,1012]:5	0.31037	1.51481	0.0649098	0.622855	1.33e-12	3.55e-11	1e-08	0.0011	0.0002	134	24
ENSG00000108797	CNTNAP1	1Signal-Connected	F	1		TRUE	205	25		1385	150	61	17	[124,137]:6,[313,322]:5,[331,331]:2,[426,428]:3,[450,450]:2,[514,514]:2,[559,559]:2,[612,627]:7,[661,661]:2,[697,697]:2,[824,832]:5,[971,977]:4,[1092,1100]:4,[1128,1136]:5,[1150,1150]:2,[1222,1234]:5,[1354,1357]:3	0.282944	1.3147	0.0943059	0.622855	0	0	1e-08	1e-08	1e-08	158	25
ENSG00000138835	RGS3	1Signal-Connected	F	1		TRUE	205	25		1199	99	36	11	[218,223]:3,[304,308]:3,[318,318]:2,[521,529]:4,[591,591]:2,[602,607]:4,[662,670]:5,[782,787]:3,[819,819]:2,[888,893]:6,[968,968]:2	0.275343	1.25924	0.103972	0.622855	2.5e-07	3.02e-06	0.0001	0.1065	0.0001	133	25
ENSG00000153707	PTPRD	1Signal-Connected	F	1		TRUE	205	25		1913	139	30	9	[8,11]:3,[31,37]:4,[358,358]:2,[736,745]:6,[754,759]:4,[870,870]:2,[957,960]:3,[1375,1379]:3,[1430,1434]:3	0.154519	0.377641	0.352849	0.622855	4.99e-11	9.8e-10	0.0005	1e-08	0.0209	144	24
ENSG00000165029	ABCA1	1Signal-Connected	F	1		TRUE	205	25		2262	122	16	6	[972,972]:2,[1194,1194]:2,[1270,1274]:3,[1793,1796]:4,[1903,1903]:2,[1923,1928]:3	0.110553	0.056843	0.477335	0.623944	8.98e-06	8.91e-05	0.0021	0.0015	0.0182	134	24
ENSG00000149930	TAOK2	1Signal-Connected	F	1		TRUE	204	25		1236	97	10	4	[244,244]:2,[455,456]:3,[500,500]:2,[654,656]:3	0.0949188	-0.0572329	0.52282	0.627571	0.00251031	0.0126622	0.0041	0.1044	0.0941	134	23
ENSG00000198707	CEP290	1Signal-Connected	F	1		TRUE	204	25		2482	137	14	5	[114,114]:2,[736,736]:2,[1219,1219]:2,[1824,1829]:4,[1928,1928]:4	0.0938217	-0.0652379	0.526008	0.62816	3.33e-16	1.26e-14	1e-08	0.0035	1e-08	147	25
ENSG00000072501	SMC1A	1Signal-Connected	F	1		TRUE	203	24		1234	125	33	9	[10,13]:4,[188,196]:5,[250,250]:2,[343,355]:6,[650,654]:4,[757,758]:3,[926,927]:4,[1060,1060]:2,[1198,1198]:3	0.20621	0.754805	0.225183	0.622855	5.12e-13	1.44e-11	0.0002	1e-08	0.0004	150	24
ENSG00000129250	KIF1C	1Signal-Connected	F	1		TRUE	203	25		1104	118	34	8	[28,30]:4,[153,170]:9,[386,392]:4,[448,448]:2,[599,612]:8,[620,620]:2,[814,817]:3,[1024,1024]:2	0.193471	0.661859	0.254031	0.622855	3.21e-06	3.43e-05	0.0137	0.0002	0.0066	128	25
ENSG00000163520	FBLN2	1Signal-Connected	F	1		TRUE	203	25		1232	139	48	13	[128,129]:3,[135,144]:4,[209,209]:2,[275,275]:2,[557,562]:4,[666,674]:6,[679,682]:5,[724,730]:5,[832,843]:5,[914,923]:4,[939,939]:2,[1085,1087]:3,[1201,1202]:3	0.245379	1.04061	0.149029	0.622855	1.27e-05	0.000122348	0.0142	0.0002	0.0299	148	25
ENSG00000075292	ZNF638	1Signal-Connected	F	1		TRUE	202	24		1979	136	23	8	[101,104]:4,[261,261]:2,[727,727]:2,[773,773]:2,[829,834]:3,[1071,1076]:3,[1576,1579]:4,[1677,1681]:3	0.13876	0.262657	0.396407	0.622855	0.0071184	0.0305237	0.0155	0.2362	0.0398	157	22
ENSG00000088827	SIGLEC1	1Signal-Connected	F	1		TRUE	202	25		1710	129	14	4	[54,62]:4,[88,98]:4,[237,237]:2,[1514,1520]:4	0.0733041	-0.214945	0.585095	0.642071	0.00440939	0.0204116	0.0381	0.0138	0.1528	132	24
ENSG00000152767	FARP1	1Signal-Connected	F	1		TRUE	201	24		1077	106	29	9	[13,27]:10,[153,153]:2,[220,220]:2,[305,305]:2,[412,412]:2,[539,541]:3,[664,664]:2,[966,967]:3,[994,998]:3	0.20422	0.740286	0.229563	0.622855	0	0	1e-08	0.0002	1e-08	120	24
ENSG00000010292	NCAPD2	1Signal-Connected	F	1		TRUE	200	24		1402	133	40	12	[49,53]:3,[90,91]:3,[389,390]:4,[397,406]:5,[447,448]:3,[800,800]:2,[806,806]:2,[877,879]:3,[980,983]:3,[1049,1049]:2,[1056,1061]:5,[1162,1167]:5	0.240993	1.00861	0.156582	0.622855	0.00140566	0.007735	0.0163	0.0143	0.0857	135	23
ENSG00000204371	EHMT2	1Signal-Connected	F	1		TRUE	200	23		1268	129	47	13	[181,195]:6,[284,284]:2,[324,324]:2,[469,475]:4,[486,487]:3,[494,494]:2,[705,710]:6,[792,797]:4,[824,824]:2,[856,856]:2,[934,944]:6,[971,976]:3,[1110,1120]:5	0.255575	1.115	0.132426	0.622855	1.66e-11	3.62e-10	1e-08	0.0046	0.0007	133	23
ENSG00000095564	BTAF1	1Signal-Connected	F	1		TRUE	199	25		1850	141	22	9	[39,39]:2,[92,100]:4,[342,342]:2,[372,372]:2,[534,534]:2,[676,680]:3,[1300,1300]:2,[1621,1623]:3,[1732,1732]:2	0.135195	0.236646	0.406466	0.622855	7.87e-11	1.46e-09	0.0009	1e-08	0.0189	147	24
ENSG00000116731	PRDM2	1Signal-Connected	F	1		TRUE	199	25		1719	120	34	8	[1,28]:9,[111,111]:2,[278,286]:4,[294,298]:4,[304,311]:5,[1043,1049]:5,[1305,1306]:3,[1706,1706]:2	0.180587	0.567847	0.285069	0.622855	9.99e-16	3.46e-14	1e-08	0.011	1e-08	124	25
ENSG00000136861	CDK5RAP2	1Signal-Connected	F	1		TRUE	199	24		1894	118	30	10	[109,112]:4,[144,144]:2,[614,614]:2,[1001,1001]:2,[1095,1099]:3,[1326,1326]:2,[1621,1628]:5,[1707,1713]:5,[1807,1807]:3,[1814,1814]:2	0.19742	0.690672	0.244886	0.622855	0.000581117	0.00360137	0.0054	0.1388	0.0093	136	23
ENSG00000157193	LRP8	1Signal-Connected	F	1		TRUE	199	25		964	113	25	7	[24,27]:9,[100,101]:3,[454,454]:2,[532,537]:3,[607,607]:2,[644,648]:3,[852,855]:3	0.193283	0.660489	0.25447	0.622855	4.44e-16	1.6e-14	1e-08	1e-08	0.0045	134	25
ENSG00000197283	SYNGAP1	1Signal-Connected	F	1		TRUE	199	25		1344	120	35	12	[49,49]:2,[143,144]:3,[299,299]:2,[391,396]:3,[404,405]:3,[503,503]:2,[524,525]:3,[560,565]:3,[857,857]:2,[999,999]:2,[1300,1302]:5,[1319,1319]:5	0.266458	1.19441	0.116159	0.622855	3.58e-12	8.88e-11	0.0003	0.0021	1e-08	131	25
ENSG00000197555	SIPA1L1	1Signal-Connected	F	1		TRUE	199	25		1805	136	33	11	[40,40]:2,[305,312]:4,[396,396]:2,[445,451]:5,[454,458]:4,[786,786]:2,[965,965]:2,[1299,1303]:3,[1325,1325]:2,[1526,1526]:2,[1699,1705]:5	0.192831	0.657185	0.255531	0.622855	0.000362639	0.00237407	0.0081	0.0125	0.0395	137	24
ENSG00000005844	ITGAL	1Signal-Connected	F	1		TRUE	198	25		1171	107	16	5	[42,42]:2,[262,275]:7,[422,422]:2,[800,801]:3,[880,880]:2	0.115424	0.0923842	0.463196	0.622855	4.72e-07	5.56e-06	0.0004	0.0004	0.0134	115	25
ENSG00000068878	PSME4	1Signal-Connected	F	1		TRUE	198	25		1844	133	23	7	[17,19]:3,[811,815]:4,[898,898]:2,[1176,1187]:5,[1290,1298]:4,[1347,1347]:2,[1546,1548]:3	0.128988	0.191354	0.424124	0.622855	3.29e-06	3.51e-05	0.0003	0.0027	0.0229	142	25
ENSG00000123636	BAZ2B	1Signal-Connected	F	1		TRUE	198	25		2169	138	12	4	[103,103]:2,[155,162]:4,[844,849]:3,[1399,1404]:3	0.0647969	-0.277018	0.609117	0.649086	6.13e-10	9.69e-09	1e-08	0.0085	0.0181	145	24
ENSG00000170322	NFRKB	1Signal-Connected	F	1		TRUE	198	25		1325	127	19	7	[471,472]:3,[495,495]:2,[508,508]:2,[557,564]:5,[666,666]:2,[858,862]:3,[1285,1285]:2	0.121422	0.136145	0.445853	0.622855	0.00995648	0.0404213	0.3069	0.2195	0.0033	132	25
ENSG00000172037	LAMB2	1Signal-Connected	F	1		TRUE	198	25		1799	140	24	7	[2,11]:5,[116,116]:2,[208,208]:2,[596,601]:5,[795,800]:5,[860,860]:2,[1571,1575]:3	0.124235	0.156672	0.437752	0.622855	2.22e-16	8.86e-15	1e-08	1e-08	0.0018	140	25
ENSG00000154310	TNIK	1Signal-Connected	F	1		TRUE	197	25		1361	121	39	11	[165,167]:5,[176,180]:3,[291,303]:5,[329,337]:4,[360,360]:2,[369,369]:3,[574,582]:5,[680,682]:3,[805,808]:4,[991,991]:2,[1087,1089]:3	0.235132	0.965837	0.167063	0.622855	0	0	1e-08	0.0004	1e-08	130	25
ENSG00000160294	MCM3AP	1Signal-Connected	F	1		TRUE	197	25		1981	134	13	5	[32,32]:2,[836,840]:3,[1355,1355]:2,[1468,1468]:2,[1798,1806]:4	0.0795976	-0.169025	0.567111	0.636253	4.28e-05	0.00035929	0.0481	0.0175	0.0004	135	25
ENSG00000181090	EHMT1	1Signal-Connected	F	1		TRUE	197	24		1299	123	26	7	[275,280]:10,[286,286]:2,[654,654]:2,[723,723]:2,[995,995]:2,[1140,1148]:4,[1266,1272]:4	0.167145	0.469772	0.319259	0.622855	7.13e-10	1.11e-08	1e-08	0.0074	0.0245	129	23
ENSG00000196730	DAPK1	1Signal-Connected	F	1		TRUE	197	24		1456	128	16	5	[371,372]:3,[790,795]:4,[997,1001]:4,[1031,1032]:3,[1130,1130]:2	0.0999855	-0.0202635	0.508083	0.625889	4.22e-05	0.000354932	0.0018	0.0186	0.0099	134	24
ENSG00000114805	PLCH1	1Signal-Connected	F	1		TRUE	196	25		1694	139	33	10	[23,27]:4,[227,227]:2,[549,553]:3,[862,866]:5,[920,920]:2,[1104,1104]:2,[1256,1257]:3,[1331,1337]:4,[1593,1606]:6,[1671,1671]:2	0.177373	0.5444	0.293083	0.622855	0	0	1e-08	1e-08	1e-08	149	25
ENSG00000114923	SLC4A3	1Signal-Connected	F	1		TRUE	196	25		1260	105	26	8	[78,83]:3,[317,321]:4,[329,335]:6,[366,368]:3,[375,375]:2,[621,621]:2,[646,653]:4,[1171,1171]:2	0.192594	0.655457	0.256087	0.622855	1.11e-16	4.76e-15	1e-08	1e-08	0.0012	114	24
ENSG00000134313	KIDINS220	1Signal-Connected	F	1		TRUE	196	24		1772	138	19	6	[100,102]:3,[627,638]:5,[1059,1059]:2,[1091,1096]:4,[1215,1215]:2,[1687,1691]:3	0.103927	0.00849789	0.49661	0.625889	1.91e-11	4.1e-10	1e-08	0.0025	0.0015	146	24
ENSG00000137841	PLCB2	1Signal-Connected	F	1		TRUE	196	25		1186	106	29	7	[87,100]:6,[218,226]:5,[249,251]:4,[534,549]:8,[634,634]:2,[828,828]:2,[875,875]:2	0.169935	0.490129	0.312021	0.622855	2.9e-10	4.83e-09	1e-08	0.0033	0.0209	117	25
ENSG00000141068	KSR1	1Signal-Connected	F	1		TRUE	196	25		924	119	65	15	[25,32]:5,[37,39]:3,[49,52]:3,[119,133]:5,[205,209]:4,[214,222]:5,[237,240]:12,[261,261]:2,[388,391]:3,[400,404]:3,[472,473]:3,[531,549]:8,[580,580]:2,[790,802]:5,[849,849]:2	0.397996	2.15418	0.0156131	0.401397	0.00198398	0.0103595	0.0209	0.0693	0.0209	123	25
ENSG00000173482	PTPRM	1Signal-Connected	F	1		TRUE	196	25		1467	126	23	7	[67,71]:3,[139,143]:5,[204,208]:3,[363,368]:3,[944,944]:2,[1293,1300]:4,[1397,1398]:3	0.134601	0.232313	0.408147	0.622855	1.21e-09	1.83e-08	1e-08	0.0117	0.0274	133	25
ENSG00000177380	PPFIA3	1Signal-Connected	F	1		TRUE	196	25		1195	123	37	10	[155,161]:5,[233,237]:4,[419,426]:5,[544,544]:2,[651,655]:5,[720,722]:3,[729,733]:4,[769,775]:4,[931,931]:2,[1012,1013]:3	0.224513	0.88836	0.187174	0.622855	8.28e-07	9.48e-06	0.0004	0.0027	0.0037	130	25
ENSG00000197647	ZNF433	1Signal-Connected	F	1		TRUE	196	25		674	97	61	8	[173,176]:4,[301,303]:3,[529,536]:6,[570,584]:16,[591,591]:4,[598,598]:2,[604,607]:12,[634,637]:14	0.476034	2.72359	0.00322882	0.168882	0.000248008	0.00169377	0.1177	0.0022	0.0099	111	25
ENSG00000104880	ARHGEF18	1Signal-Connected	F	1		TRUE	195	25		1174	122	34	10	[74,91]:8,[126,126]:2,[136,136]:2,[424,424]:2,[568,568]:2,[709,712]:4,[752,752]:2,[822,822]:2,[856,856]:2,[1119,1129]:8	0.190328	0.638921	0.261437	0.622855	0.00067828	0.00411104	0.003	0.0281	0.0993	125	23
ENSG00000116698	SMG7	1Signal-Connected	F	1		TRUE	195	25		1179	108	25	8	[17,17]:3,[53,57]:3,[309,314]:3,[588,589]:3,[723,731]:5,[781,781]:2,[902,903]:3,[1166,1167]:3	0.189483	0.632762	0.263445	0.622855	3.13e-14	9.38e-13	1e-08	0.4173	1e-08	130	25
ENSG00000128829	EIF2AK4	1Signal-Connected	F	1		TRUE	195	25		1650	120	5	2	[585,585]:2,[1597,1601]:3	0.0354167	-0.491392	0.688425	0.691705	0.00038075	0.00246923	0.0063	0.0231	0.0291	127	24
ENSG00000162104	ADCY9	1Signal-Connected	F	1		TRUE	195	25		1354	123	30	10	[542,543]:3,[661,661]:2,[721,724]:3,[763,763]:2,[781,784]:3,[998,998]:2,[1005,1005]:2,[1169,1173]:3,[1319,1321]:3,[1331,1343]:7	0.193394	0.661295	0.254212	0.622855	1.12e-11	2.54e-10	1e-08	0.0053	0.0004	124	25
ENSG00000180182	MED14	1Signal-Connected	F	1		TRUE	195	24		1455	135	18	6	[77,77]:3,[456,466]:4,[483,488]:3,[541,544]:3,[973,974]:3,[1298,1298]:2	0.108082	0.0388109	0.484521	0.625889	7.77e-16	2.75e-14	1e-08	0.0084	1e-08	137	24
ENSG00000005007	UPF1	1Signal-Connected	F	1		TRUE	194	25		1130	116	27	6	[246,256]:7,[343,353]:4,[403,403]:2,[634,634]:2,[708,708]:2,[833,843]:10	0.158771	0.408667	0.341392	0.622855	1.67e-12	4.4e-11	0.0007	1e-08	0.0004	119	25
ENSG00000163539	CLASP2	1Signal-Connected	F	1		TRUE	194	25		1515	127	23	7	[231,239]:4,[573,578]:6,[971,976]:4,[1029,1029]:2,[1357,1358]:3,[1467,1467]:2,[1473,1473]:2	0.141197	0.28044	0.38957	0.622855	2.01e-11	4.3e-10	1e-08	0.0036	0.0011	142	25
ENSG00000065534	MYLK	1Signal-Connected	F	1		TRUE	193	25		1915	116	14	4	[534,539]:6,[823,823]:3,[1513,1518]:3,[1780,1780]:2	0.0968748	-0.0429606	0.517134	0.627566	0.00075164	0.00449832	0.008	0.015	0.0788	118	24
ENSG00000079691	LRRC16A	1Signal-Connected	F	1		TRUE	193	25		1372	118	18	7	[74,74]:2,[123,123]:2,[162,162]:2,[377,381]:4,[386,388]:3,[666,666]:2,[1250,1253]:3	0.134867	0.234247	0.407397	0.622855	3.79e-07	4.5e-06	0.0005	0.0014	0.0024	128	24
ENSG00000092439	TRPM7	1Signal-Connected	F	1		TRUE	193	24		1866	141	21	7	[187,187]:3,[207,208]:4,[575,580]:3,[628,628]:2,[1258,1261]:3,[1286,1286]:2,[1623,1627]:4	0.127571	0.181014	0.428178	0.622855	4.11e-09	5.77e-08	0.0001	0.0004	0.0003	146	24
ENSG00000140678	ITGAX	1Signal-Connected	F	1		TRUE	193	24		1170	120	20	7	[229,231]:3,[246,251]:3,[338,343]:4,[571,573]:3,[667,667]:2,[737,737]:3,[904,904]:2	0.138363	0.259762	0.397524	0.622855	0.00106008	0.00603067	0.0531	0.0037	0.0725	121	23
ENSG00000142733	MAP3K6	1Signal-Connected	F	1		TRUE	193	25		1289	119	19	6	[236,236]:2,[244,247]:4,[562,565]:3,[1240,1245]:4,[1261,1261]:2,[1276,1279]:4	0.127686	0.181852	0.427849	0.622855	1.11e-16	4.76e-15	1e-08	0.0009	1e-08	125	25
ENSG00000171105	INSR	1Signal-Connected	F	1		TRUE	193	24		1383	103	23	7	[88,97]:6,[208,208]:2,[347,350]:4,[664,664]:2,[813,813]:2,[931,937]:5,[1020,1020]:2	0.167159	0.46987	0.319224	0.622855	0.000218594	0.00150891	0.0208	0.0011	0.0967	109	23
ENSG00000143379	SETDB1	1Signal-Connected	F	1		TRUE	192	25		1292	119	15	5	[127,129]:3,[196,201]:3,[450,451]:3,[647,656]:4,[824,824]:2	0.0975201	-0.0382524	0.515257	0.627566	9.87e-05	0.000753667	0.0006	0.0573	0.0256	132	24
ENSG00000163808	KIF15	1Signal-Connected	F	1		TRUE	192	25		1389	120	40	12	[100,100]:3,[120,129]:5,[304,308]:4,[341,341]:2,[473,473]:2,[744,744]:2,[912,912]:3,[947,957]:5,[997,997]:2,[1028,1028]:2,[1089,1101]:5,[1356,1362]:5	0.2534	1.09913	0.135855	0.622855	0	0	1e-08	1e-08	1e-08	134	25
ENSG00000198502	HLA-DRB5	1Signal-Connected	C	1		TRUE	192	25		267	107	104	14	[5,14]:17,[20,33]:18,[66,67]:6,[73,77]:6,[86,89]:8,[96,96]:2,[100,115]:18,[133,134]:3,[149,154]:9,[164,169]:5,[178,178]:3,[188,188]:3,[195,195]:2,[209,212]:4	0.637098	3.8988	4.83e-05	0.00935962	0.0333549	0.111054	0.8853	0.0143	0.0843	116	25
ENSG00000044090	CUL7	1Signal-Connected	F	1		TRUE	191	25		1783	116	11	4	[326,331]:3,[986,990]:3,[1024,1024]:2,[1109,1110]:3	0.0787406	-0.175278	0.569569	0.637556	0.00135777	0.00750169	0.0014	0.1186	0.1154	122	22
ENSG00000112769	LAMA4	1Signal-Connected	F	1		TRUE	191	24		1824	120	23	9	[239,239]:2,[371,371]:2,[468,468]:2,[798,800]:4,[806,809]:3,[1152,1152]:2,[1171,1172]:3,[1255,1255]:2,[1460,1463]:3	0.174285	0.521869	0.300881	0.622855	1.71e-05	0.000160088	0.0003	0.0166	0.0239	136	24
ENSG00000131626	PPFIA1	1Signal-Connected	F	1		TRUE	191	24		1203	96	7	2	[358,362]:3,[876,880]:4	0.0520836	-0.369781	0.644227	0.663239	1.33e-12	3.55e-11	1e-08	0.0022	0.0001	129	24
ENSG00000146414	SHPRH	1Signal-Connected	F	1		TRUE	191	25		1688	125	22	8	[105,109]:3,[290,290]:2,[357,368]:5,[1040,1040]:2,[1348,1352]:3,[1365,1369]:3,[1553,1553]:2,[1676,1676]:2	0.140834	0.277789	0.390587	0.622855	4.89e-10	7.84e-09	1e-08	0.0069	0.0175	142	24
ENSG00000175115	PACS1	1Signal-Connected	F	1		TRUE	191	25		964	109	31	8	[46,46]:3,[52,54]:3,[196,203]:4,[422,422]:2,[467,475]:4,[667,670]:3,[792,792]:2,[919,946]:10	0.175807	0.53297	0.297027	0.622855	1.6e-11	3.51e-10	1e-08	0.0155	0.0002	129	25
ENSG00000006607	FARP2	1Signal-Connected	F	1		TRUE	190	25		1055	108	36	9	[93,102]:6,[218,224]:5,[261,265]:6,[271,271]:2,[372,372]:2,[484,484]:2,[856,867]:7,[899,901]:3,[913,917]:3	0.253299	1.09839	0.136016	0.622855	1.08e-05	0.000106053	0.0183	0.0009	0.0043	124	25
ENSG00000020181	GPR124	1Signal-Connected	F	1		TRUE	190	24		1339	111	25	7	[267,276]:5,[295,295]:2,[542,542]:2,[678,688]:7,[911,911]:2,[1031,1031]:2,[1246,1253]:5	0.156724	0.393731	0.34689	0.622855	0.0013192	0.00731078	0.0026	0.1356	0.0525	114	23
ENSG00000024048	UBR2	1Signal-Connected	F	1		TRUE	190	24		1756	118	23	9	[305,305]:2,[400,400]:2,[571,571]:2,[667,667]:2,[761,761]:2,[1095,1100]:4,[1196,1204]:4,[1292,1292]:2,[1677,1677]:3	0.173018	0.512618	0.304109	0.622855	1.22e-12	3.27e-11	1e-08	0.0005	0.0004	122	23
ENSG00000030066	NUP160	1Signal-Connected	F	1		TRUE	190	25		1437	116	31	9	[265,274]:5,[353,356]:3,[703,709]:5,[968,968]:2,[1017,1019]:3,[1176,1176]:2,[1254,1254]:2,[1335,1339]:4,[1428,1434]:5	0.198937	0.70174	0.241421	0.622855	4.8e-12	1.16e-10	1e-08	0.0086	0.0001	124	25
ENSG00000065989	PDE4A	1Signal-Connected	F	1		TRUE	190	25		887	98	41	6	[21,27]:4,[215,215]:4,[302,303]:3,[319,323]:24,[414,414]:2,[544,550]:4	0.333197	1.68137	0.0463452	0.622855	1.92e-05	0.000177697	0.0088	0.0019	0.0081	125	25
ENSG00000094631	HDAC6	1Signal-Connected	F	1		TRUE	190	25		1230	119	12	4	[536,536]:2,[568,568]:2,[656,663]:5,[761,761]:3	0.0841085	-0.136111	0.554133	0.632607	2.01e-10	3.45e-09	0.0024	1e-08	0.0194	126	25
ENSG00000111077	TENC1	1Signal-Connected	F	1		TRUE	190	25		1420	124	31	11	[57,57]:2,[403,405]:3,[467,467]:2,[758,763]:4,[814,814]:3,[902,902]:2,[924,929]:4,[1035,1035]:2,[1207,1215]:4,[1245,1246]:3,[1363,1363]:2	0.208554	0.771909	0.220084	0.622855	6.26e-11	1.2e-09	1e-08	0.0074	0.0018	128	25
ENSG00000112249	ASCC3	1Signal-Connected	F	1		TRUE	190	25		2203	134	20	7	[783,783]:2,[982,982]:2,[1348,1353]:4,[1590,1595]:4,[1615,1615]:2,[1625,1628]:3,[2177,2180]:3	0.123267	0.149613	0.440535	0.622855	0	0	1e-08	1e-08	0.0004	144	25
ENSG00000164327	RICTOR	1Signal-Connected	F	1		TRUE	190	24		1733	129	19	6	[180,185]:5,[904,910]:4,[1389,1389]:2,[1403,1403]:2,[1574,1578]:4,[1723,1723]:2	0.11214	0.0684218	0.472725	0.622855	1.1e-12	2.98e-11	1e-08	0.0006	0.0003	137	24
ENSG00000168487	BMP1	1Signal-Connected	F	1		TRUE	190	24		987	76	14	6	[59,59]:2,[102,102]:2,[226,227]:3,[426,426]:2,[525,527]:3,[586,586]:2	0.173778	0.518166	0.302171	0.622855	0	0	1e-08	1e-08	0.0002	110	24
ENSG00000198089	SFI1	1Signal-Connected	F	1		TRUE	190	25		1243	111	20	5	[74,84]:9,[221,224]:4,[813,816]:3,[840,840]:2,[1192,1192]:2	0.128892	0.190657	0.424397	0.622855	1.79e-10	3.11e-09	1e-08	0.2054	0.0002	135	25
ENSG00000074370	ATP2A3	1Signal-Connected	F	1		TRUE	189	25		1053	103	25	7	[37,42]:3,[414,414]:2,[523,527]:5,[533,538]:3,[585,589]:3,[758,762]:3,[1040,1047]:6	0.17422	0.52139	0.301047	0.622855	1.39e-10	2.46e-09	0.0012	1e-08	0.026	111	24
ENSG00000101868	POLA1	1Signal-Connected	F	1		TRUE	189	25		1469	136	25	8	[44,50]:5,[238,238]:2,[673,673]:2,[697,698]:3,[708,708]:3,[925,927]:4,[951,951]:2,[1402,1406]:4	0.150393	0.347539	0.364093	0.622855	1.49e-10	2.64e-09	0.0027	1e-08	0.0125	138	24
ENSG00000133612	AGAP3	1Signal-Connected	F	1		TRUE	189	25		912	104	36	6	[132,145]:6,[333,349]:11,[400,403]:4,[457,466]:5,[640,648]:7,[741,742]:3	0.19031	0.63879	0.26148	0.622855	3.33e-16	1.26e-14	1e-08	0.0033	1e-08	124	25
ENSG00000144711	IQSEC1	1Signal-Connected	F	1		TRUE	189	25		1160	129	37	10	[10,10]:2,[35,47]:6,[64,66]:3,[261,267]:4,[277,277]:2,[467,468]:3,[501,501]:2,[661,661]:2,[738,744]:6,[1096,1101]:7	0.216324	0.828602	0.203665	0.622855	7.82e-10	1.21e-08	1e-08	1	0.0002	134	25
ENSG00000164078	MST1R	1Signal-Connected	F	1		TRUE	189	25		1401	122	33	9	[134,142]:6,[169,174]:3,[183,191]:4,[322,322]:2,[457,459]:4,[527,535]:5,[584,586]:3,[1027,1027]:2,[1229,1237]:4	0.195792	0.678792	0.248635	0.622855	1.45e-05	0.000137627	0.0005	0.0054	0.0365	125	25
ENSG00000166689	PLEKHA7	1Signal-Connected	F	1		TRUE	189	25		1272	126	36	12	[12,18]:4,[638,641]:4,[649,651]:3,[691,696]:4,[713,713]:2,[742,742]:2,[861,861]:2,[943,945]:3,[1013,1017]:3,[1045,1049]:3,[1080,1082]:3,[1225,1228]:3	0.227665	0.911353	0.181055	0.622855	9.88e-06	9.72e-05	0.0005	0.0069	0.0185	129	24
ENSG00000078018	MAP2	1Signal-Connected	F	1		TRUE	188	25		1828	120	22	8	[826,828]:3,[914,923]:5,[1007,1007]:2,[1070,1070]:2,[1611,1612]:3,[1648,1648]:2,[1713,1715]:3,[1722,1722]:2	0.155294	0.383294	0.350751	0.622855	9.99e-16	3.46e-14	1e-08	0.0107	1e-08	139	24
ENSG00000107957	SH3PXD2A	1Signal-Connected	F	1		TRUE	188	25		1134	100	10	4	[263,263]:2,[435,435]:2,[497,503]:4,[971,971]:2	0.0875002	-0.111363	0.544336	0.632422	0.000106453	0.000804952	0.0006	0.0171	0.0936	109	23
ENSG00000113649	TCERG1	1Signal-Connected	F	1		TRUE	188	25		1099	132	32	8	[36,44]:4,[222,224]:8,[234,234]:3,[394,394]:2,[492,497]:3,[590,591]:3,[815,826]:5,[922,930]:4	0.177075	0.542224	0.293832	0.622855	3.79e-09	5.35e-08	0.0001	0.0011	0.0001	135	25
ENSG00000159842	ABR	1Signal-Connected	F	1		TRUE	188	24		860	102	25	8	[20,20]:2,[228,228]:2,[354,356]:7,[386,390]:3,[422,422]:2,[644,646]:3,[651,656]:4,[832,832]:2	0.217717	0.83877	0.200799	0.622855	6.66e-16	2.38e-14	1e-08	0.0071	1e-08	119	24
ENSG00000173273	TNKS	1Signal-Connected	F	1		TRUE	188	25		1328	110	14	4	[409,416]:4,[646,648]:4,[653,654]:3,[1014,1017]:3	0.102159	-0.00440505	0.501757	0.625889	0.000202408	0.00141867	0.0009	0.0231	0.0973	125	23
ENSG00000196757	ZNF700	1Signal-Connected	F	1		TRUE	188	24		743	164	122	12	[389,389]:2,[430,440]:34,[444,450]:16,[457,460]:6,[538,538]:4,[547,556]:12,[578,581]:8,[602,603]:5,[608,612]:14,[621,626]:5,[631,639]:14,[656,656]:2	0.538627	3.1803	0.000735611	0.0619889	0	0	1e-08	1e-08	0.0002	165	24
ENSG00000095637	SORBS1	1Signal-Connected	F	1		TRUE	187	24		1293	104	17	6	[103,103]:2,[194,198]:3,[414,414]:2,[731,731]:3,[904,908]:3,[1254,1258]:4	0.141827	0.285036	0.387808	0.622855	0.000350488	0.00230026	0.0019	0.0395	0.0512	117	23
ENSG00000141577	AZI1	1Signal-Connected	F	1		TRUE	187	25		1084	120	42	12	[26,32]:5,[140,148]:4,[156,161]:3,[286,286]:2,[307,316]:4,[328,339]:6,[372,374]:3,[454,455]:3,[554,559]:4,[607,607]:2,[629,629]:3,[1019,1021]:3	0.258683	1.13768	0.127627	0.622855	9.79e-05	0.000748523	0.0021	0.0814	0.0051	123	25
ENSG00000159640	ACE	1Signal-Connected	F	1		TRUE	187	25		1307	98	24	7	[318,327]:6,[446,446]:2,[854,859]:3,[883,886]:4,[998,998]:2,[1045,1045]:2,[1061,1071]:5	0.169989	0.49052	0.311883	0.622855	3.15e-10	5.18e-09	0.0007	1e-08	0.1074	125	24
ENSG00000160584	SIK3	1Signal-Connected	F	1		TRUE	187	25		1363.33	118	29	8	[41,42]:4,[69,74]:5,[85,85]:2,[159,160]:4,[249,253]:4,[396,396]:2,[1079,1081]:3,[1288,1299]:5	0.188802	0.627793	0.26507	0.622855	7.61e-10	1.18e-08	1e-08	0.0111	0.0175	125	24
ENSG00000044446	PHKA2	1Signal-Connected	F	1		TRUE	186	24		1236	98	13	5	[298,301]:3,[445,445]:2,[497,500]:3,[916,916]:2,[1025,1027]:3	0.114359	0.0846099	0.466286	0.622855	2.08e-07	2.53e-06	0.0031	0.0001	0.0028	107	23
ENSG00000071054	MAP4K4	1Signal-Connected	F	1		TRUE	186	25		1321	109	24	9	[453,453]:2,[473,477]:4,[583,589]:4,[721,721]:2,[950,953]:3,[1071,1071]:2,[1251,1251]:2,[1257,1257]:2,[1297,1302]:3	0.177359	0.544297	0.293119	0.622855	0	0	1e-08	0.0002	1e-08	126	25
ENSG00000073350	LLGL2	1Signal-Connected	F	1		TRUE	186	25		1021	108	29	7	[6,8]:3,[50,52]:3,[279,282]:4,[327,327]:2,[491,504]:6,[780,787]:5,[939,954]:6	0.169938	0.490146	0.312015	0.622855	0.000645732	0.00393998	0.0063	0.0109	0.115	125	23
ENSG00000090924	PLEKHG2	1Signal-Connected	F	1		TRUE	186	25		1387	108	25	6	[137,144]:5,[255,256]:3,[531,533]:3,[642,652]:5,[890,904]:6,[1322,1322]:3	0.152797	0.365078	0.357527	0.622855	0.000135731	0.000999384	0.0079	0.0092	0.0175	119	25
ENSG00000123338	NCKAP1L	1Signal-Connected	F	1		TRUE	186	25		1128	106	21	8	[68,70]:4,[369,369]:2,[545,546]:3,[651,651]:2,[820,820]:2,[905,908]:3,[938,939]:3,[1007,1007]:2	0.179009	0.556332	0.288992	0.622855	0.000132461	0.000978599	0.006	0.0368	0.0056	111	25
ENSG00000128849	CGNL1	1Signal-Connected	F	1		TRUE	186	24		1303	128	17	5	[19,23]:3,[324,324]:3,[717,722]:5,[1169,1174]:4,[1223,1223]:2	0.111565	0.0642295	0.474394	0.622855	0.000298378	0.00198931	0.0027	0.0366	0.0322	133	23
ENSG00000155229	MMS19	1Signal-Connected	F	1		TRUE	186	25		1031	108	20	5	[302,308]:4,[434,439]:3,[815,822]:5,[861,861]:4,[900,904]:4	0.143567	0.297733	0.382954	0.622855	2.12e-10	3.61e-09	1e-08	0.0409	0.0012	124	25
ENSG00000160007	ARHGAP35	1Signal-Connected	F	1		TRUE	186	25		1500	122	35	10	[334,336]:4,[411,418]:4,[433,433]:2,[711,715]:3,[1115,1120]:3,[1343,1344]:3,[1349,1349]:3,[1376,1383]:6,[1422,1430]:4,[1478,1480]:3	0.225365	0.894576	0.185507	0.622855	0.00341974	0.0164358	0.0246	0.0637	0.0375	123	24
ENSG00000198373	WWP2	1Signal-Connected	F	1		TRUE	186	25		871	110	29	8	[59,59]:2,[215,215]:2,[265,269]:3,[308,315]:6,[363,379]:6,[395,399]:4,[695,695]:2,[786,790]:4	0.181884	0.577313	0.281864	0.622855	2.22e-16	8.86e-15	1e-08	1e-08	0.0027	116	25
ENSG00000108175	ZMIZ1	1Signal-Connected	F	1		TRUE	185	25		1068	126	46	9	[42,51]:5,[90,90]:2,[217,218]:3,[426,427]:13,[434,435]:4,[465,466]:3,[509,513]:6,[577,578]:3,[955,956]:7	0.307916	1.49691	0.0672088	0.622855	0.000737358	0.00442496	0.0079	0.0312	0.0375	128	24
ENSG00000118193	KIF14	1Signal-Connected	F	1		TRUE	185	25		1649	133	38	10	[115,118]:3,[567,578]:9,[592,597]:4,[610,613]:3,[641,641]:3,[673,674]:3,[957,963]:4,[1040,1046]:4,[1091,1095]:3,[1504,1504]:2	0.215469	0.822367	0.205434	0.622855	7.83e-08	9.82e-07	0.0027	0.0001	0.0011	142	25
ENSG00000127511	SIN3B	1Signal-Connected	F	1		TRUE	185	24		1163	106	21	4	[289,290]:3,[759,762]:7,[762,768]:6,[845,849]:5	0.150875	0.351052	0.362775	0.622855	0.000147377	0.00107071	0.01	0.0159	0.0088	110	24
ENSG00000183020	AP2A2	1Signal-Connected	F	1		TRUE	185	25		941	90	20	6	[9,12]:3,[464,469]:3,[475,479]:4,[637,642]:4,[678,679]:3,[700,704]:3	0.16998	0.490451	0.311907	0.622855	0.000420285	0.0026912	0.0067	0.0261	0.0272	99	24
ENSG00000066777	ARFGEF1	1Signal-Connected	F	1		TRUE	184	25		1850	134	25	7	[28,39]:5,[698,698]:2,[881,896]:6,[1276,1281]:3,[1345,1348]:3,[1550,1557]:4,[1615,1615]:2	0.119471	0.121914	0.451484	0.622855	5.27e-06	5.45e-05	0.0064	0.0002	0.0246	142	25
ENSG00000085511	MAP3K4	1Signal-Connected	F	1		TRUE	184	25		1609	117	33	9	[37,37]:2,[421,426]:3,[684,689]:3,[784,789]:4,[979,979]:2,[1172,1187]:6,[1199,1215]:9,[1310,1310]:2,[1381,1381]:2	0.177756	0.547193	0.292123	0.622855	0.00191145	0.0100335	0.0155	0.049	0.0381	132	24
ENSG00000123143	PKN1	1Signal-Connected	F	1		TRUE	184	25		949	99	11	3	[228,237]:5,[553,555]:3,[868,869]:3	0.0830985	-0.14348	0.557045	0.633154	8.75e-12	2.04e-10	1e-08	0.0163	0.0001	112	25
ENSG00000159082	SYNJ1	1Signal-Connected	F	1		TRUE	184	25		1613	129	19	7	[593,596]:3,[730,730]:2,[766,773]:4,[1015,1015]:2,[1157,1157]:3,[1429,1429]:3,[1592,1592]:2	0.131451	0.209323	0.417098	0.622855	6.17e-06	6.3e-05	0.0005	0.0007	0.1074	134	24
ENSG00000173599	PC	1Signal-Connected	F	1		TRUE	184	25		1179	109	16	5	[269,269]:2,[359,363]:4,[489,489]:2,[594,604]:5,[1161,1162]:3	0.115882	0.0957277	0.461868	0.622855	9.39e-09	1.27e-07	0.0352	1e-08	0.0836	116	24
ENSG00000050555	LAMC3	1Signal-Connected	F	1		TRUE	183	24		1588	122	27	8	[81,81]:3,[274,277]:4,[280,283]:3,[310,315]:5,[450,450]:2,[843,843]:2,[1296,1300]:3,[1571,1579]:5	0.16302	0.439669	0.330089	0.622855	0	0	1e-08	1e-08	0.0003	124	24
ENSG00000136153	LMO7	1Signal-Connected	F	1		TRUE	183	25		1671	120	20	8	[383,383]:2,[748,748]:2,[815,817]:3,[876,881]:3,[1362,1362]:2,[1372,1372]:2,[1594,1598]:3,[1643,1643]:3	0.14939	0.340219	0.366846	0.622855	6.92e-11	1.31e-09	1e-08	0.0038	0.0039	138	25
ENSG00000166825	ANPEP	1Signal-Connected	F	1		TRUE	183	25		968	109	49	13	[28,28]:3,[49,51]:4,[56,58]:9,[213,223]:6,[296,297]:3,[305,305]:3,[330,330]:3,[742,742]:2,[762,766]:3,[817,817]:2,[829,829]:2,[870,883]:6,[898,901]:3	0.366782	1.92643	0.0270257	0.539639	4.94e-10	7.9e-09	0.0107	1e-08	0.0114	115	25
ENSG00000187391	MAGI2	1Signal-Connected	F	1		TRUE	183	25		1456	123	39	7	[144,149]:3,[401,407]:5,[417,417]:2,[681,688]:6,[707,714]:5,[835,846]:6,[1046,1049]:12	0.232629	0.947573	0.171673	0.622855	0.000625512	0.00383586	0.0758	0.0127	0.0079	133	25
ENSG00000072310	SREBF1	1Signal-Connected	F	1		TRUE	182	24		1178	101	40	10	[62,68]:4,[127,135]:5,[444,447]:3,[598,598]:2,[636,647]:5,[692,697]:3,[836,851]:8,[997,997]:3,[1035,1035]:2,[1088,1093]:5	0.267662	1.20319	0.114451	0.622855	0.00144181	0.0078871	0.0052	0.0322	0.123	117	22
ENSG00000107581	EIF3A	1Signal-Connected	F	1		TRUE	182	25		1383	129	35	6	[239,243]:4,[630,637]:4,[755,763]:4,[986,990]:4,[1073,1078]:16,[1083,1083]:3	0.196262	0.682224	0.247549	0.622855	0.000192369	0.00135701	0.7333	0.0004	0.0065	135	25
ENSG00000114867	EIF4G1	1Signal-Connected	F	1		TRUE	182	24		1607	123	37	11	[9,13]:9,[49,49]:2,[208,214]:9,[866,866]:2,[910,910]:2,[1001,1001]:2,[1074,1074]:2,[1088,1089]:3,[1173,1173]:2,[1296,1296]:2,[1489,1489]:2	0.275058	1.25716	0.104348	0.622855	0.00419402	0.0195721	0.0418	0.0239	0.0756	124	23
ENSG00000124067	SLC12A4	1Signal-Connected	F	1		TRUE	182	24		1088	109	31	9	[21,32]:7,[112,112]:2,[129,145]:7,[180,180]:2,[414,416]:3,[494,498]:4,[802,802]:2,[885,885]:2,[948,948]:2	0.191457	0.647162	0.258763	0.622855	0	0	1e-08	1e-08	1e-08	117	24
ENSG00000140575	IQGAP1	1Signal-Connected	F	1		TRUE	182	25		1658	114	26	6	[230,230]:2,[486,490]:3,[640,645]:4,[749,767]:8,[781,789]:5,[1216,1218]:4	0.142446	0.289555	0.386078	0.622855	7.79e-09	1.07e-07	0.0001	0.0002	0.0012	117	25
ENSG00000160293	VAV2	1Signal-Connected	F	1		TRUE	182	25		879	113	36	8	[143,143]:2,[151,165]:7,[640,654]:6,[659,661]:4,[701,702]:3,[746,757]:6,[770,773]:4,[848,850]:4	0.201211	0.718329	0.236277	0.622855	6.34e-05	0.000509032	0.0023	0.0045	0.0511	117	24
ENSG00000167986	DDB1	1Signal-Connected	F	1		TRUE	182	25		1141	95	21	5	[25,28]:4,[311,311]:2,[367,371]:4,[1011,1023]:7,[1057,1066]:4	0.141556	0.283054	0.388568	0.622855	0	0	1e-08	0.0002	1e-08	112	25
ENSG00000061273	HDAC7	1Signal-Connected	F	1		TRUE	181	25		1015	120	36	8	[123,123]:2,[292,298]:5,[376,380]:4,[392,399]:4,[696,696]:2,[843,847]:5,[858,868]:9,[923,935]:5	0.195357	0.675619	0.249641	0.622855	1.44e-15	4.81e-14	1e-08	1e-08	0.017	132	25
ENSG00000100813	ACIN1	1Signal-Connected	F	1		TRUE	181	25		1342	107	7	2	[961,968]:5,[1021,1021]:2	0.0452188	-0.419871	0.66271	0.67359	1.47e-06	1.63e-05	0.0003	0.2512	0.0001	117	25
ENSG00000140400	MAN2C1	1Signal-Connected	F	1		TRUE	181	25		1058	103	23	8	[175,183]:6,[280,280]:2,[338,338]:2,[465,467]:3,[521,521]:2,[654,654]:2,[720,720]:4,[881,881]:2	0.192796	0.656935	0.255611	0.622855	1.11e-16	4.76e-15	1e-08	1e-08	0.0013	110	25
ENSG00000105289	TJP3	1Signal-Connected	F	1		TRUE	180	25		953	110	25	7	[204,207]:3,[248,248]:2,[335,341]:5,[347,353]:5,[615,615]:2,[833,836]:4,[868,877]:4	0.160872	0.423998	0.335784	0.622855	7.79e-12	1.83e-10	1e-08	0.0072	0.0002	117	24
ENSG00000141456	PELP1	1Signal-Connected	F	1		TRUE	180	25		1275	121	26	10	[20,20]:2,[54,54]:2,[170,170]:2,[242,242]:2,[310,315]:4,[675,677]:3,[843,846]:4,[871,871]:2,[940,940]:2,[1068,1073]:3	0.183176	0.586737	0.27869	0.622855	5.61e-07	6.56e-06	1e-08	0.6934	0.374	132	25
ENSG00000163482	STK36	1Signal-Connected	F	1		TRUE	180	25		1316	106	22	8	[165,168]:6,[490,490]:2,[710,710]:2,[880,882]:4,[961,961]:2,[1003,1003]:2,[1009,1009]:2,[1213,1213]:2	0.187061	0.615087	0.269249	0.622855	0.00971706	0.0396886	0.0234	0.1564	0.0589	110	24
ENSG00000169180	XPO6	1Signal-Connected	F	1		TRUE	180	25		1126	115	50	13	[53,63]:5,[251,257]:4,[272,279]:5,[287,287]:2,[447,453]:5,[506,508]:3,[577,577]:2,[620,631]:6,[640,651]:5,[813,818]:4,[908,916]:5,[1049,1049]:2,[1063,1063]:2	0.280457	1.29655	0.0973928	0.622855	8.68e-13	2.38e-11	1e-08	0.0014	0.0001	125	25
ENSG00000186340	THBS2	1Signal-Connected	F	1		TRUE	180	24		1173	126	15	4	[129,132]:4,[355,360]:4,[521,526]:4,[784,789]:3	0.0828937	-0.144975	0.557634	0.633587	6.74e-11	1.28e-09	0.0014	1e-08	0.0103	127	24
ENSG00000006704	GTF2IRD1	1Signal-Connected	F	1		TRUE	179	25		977	92	18	5	[26,35]:5,[77,81]:4,[161,161]:2,[275,275]:2,[807,817]:5	0.138533	0.261003	0.397045	0.622855	0.000484857	0.00306034	0.001	0.1599	0.0352	101	24
ENSG00000066056	TIE1	1Signal-Connected	F	1		TRUE	179	25		1139	108	13	3	[103,112]:7,[769,771]:3,[1071,1072]:3	0.0768809	-0.188847	0.574894	0.638296	1.81e-10	3.13e-09	1e-08	0.0037	0.0112	116	25
ENSG00000117676	RPS6KA1	1Signal-Connected	F	1		TRUE	179	25		745	86	33	8	[40,52]:8,[114,115]:3,[141,150]:4,[218,223]:3,[357,367]:6,[502,502]:2,[553,557]:4,[735,736]:3	0.246039	1.04542	0.147914	0.622855	1.14e-05	0.000110999	0.0076	0.001	0.0099	116	25
ENSG00000156802	ATAD2	1Signal-Connected	F	1		TRUE	179	25		1391	133	44	9	[16,16]:2,[108,109]:3,[195,199]:4,[269,270]:6,[424,424]:2,[574,574]:2,[1143,1145]:4,[1212,1216]:18,[1254,1259]:3	0.257103	1.12615	0.130051	0.622855	0	0	1e-08	1e-08	1e-08	139	25
ENSG00000197483	ZNF628	1Signal-Connected	F	1		TRUE	179	23		1060	100	22	6	[596,596]:2,[654,663]:6,[807,809]:3,[841,841]:2,[848,854]:7,[861,861]:2	0.179294	0.558417	0.28828	0.622855	0.00108846	0.00617283	0.0954	0.1541	0.001	100	23
ENSG00000069869	NEDD4	1Signal-Connected	F	1		TRUE	178	24		1320	104	8	3	[155,155]:2,[1188,1191]:4,[1262,1262]:2	0.0692993	-0.244167	0.596449	0.645402	2e-15	6.43e-14	1e-08	1e-08	0.0236	120	23
ENSG00000100330	MTMR3	1Signal-Connected	F	1		TRUE	178	25		1199	125	27	9	[132,133]:3,[279,279]:2,[299,301]:3,[521,526]:3,[626,632]:4,[840,844]:4,[959,966]:4,[1110,1110]:2,[1169,1169]:2	0.17485	0.525987	0.299449	0.622855	5.72e-13	1.6e-11	1e-08	0.0009	0.0001	129	25
ENSG00000102606	ARHGEF7	1Signal-Connected	F	1		TRUE	178	24		804	95	42	5	[126,133]:5,[143,144]:4,[600,601]:4,[617,621]:3,[621,635]:26	0.295522	1.40647	0.0797917	0.622855	0.00146609	0.00800711	0.0019	0.0908	0.1218	123	23
ENSG00000158987	RAPGEF6	1Signal-Connected	F	1		TRUE	178	24		1610	115	20	6	[11,19]:6,[248,254]:4,[324,324]:2,[924,927]:3,[1050,1053]:3,[1191,1191]:2	0.126017	0.169676	0.432633	0.622855	1.44e-12	3.85e-11	1e-08	0.0008	0.0003	128	24
ENSG00000204084	INPP5B	1Signal-Connected	F	1		TRUE	178	23		994	94	26	7	[94,98]:3,[109,117]:6,[219,225]:6,[310,310]:2,[628,633]:4,[745,745]:2,[964,965]:3	0.215576	0.823149	0.205212	0.622855	3.81e-11	7.67e-10	0.0049	1e-08	0.0016	121	23
ENSG00000081026	MAGI3	1Signal-Connected	F	1		TRUE	177	24		1482	110	13	5	[124,124]:2,[388,388]:2,[760,761]:3,[832,837]:4,[1219,1219]:2	0.105097	0.0170338	0.493205	0.625889	1.81e-08	2.39e-07	0.0006	0.0001	0.001	119	24
ENSG00000107554	DNMBP	1Signal-Connected	F	1		TRUE	177	25		1602	123	7	2	[697,697]:2,[1205,1212]:5	0.0404251	-0.454848	0.675391	0.682136	0.000389763	0.00251897	0.0188	0.0454	0.0051	125	25
ENSG00000130479	MAP1S	1Signal-Connected	F	1		TRUE	177	24		1060	108	38	11	[100,103]:3,[152,152]:2,[158,161]:3,[165,168]:3,[174,179]:5,[345,352]:5,[598,598]:2,[606,606]:2,[752,756]:4,[818,831]:6,[941,941]:3	0.253761	1.10177	0.135281	0.622855	0.00142122	0.00780493	0.0076	0.0817	0.0326	119	23
ENSG00000144724	PTPRG	1Signal-Connected	F	1		TRUE	177	25		1446	115	6	2	[1099,1105]:4,[1261,1261]:2	0.0402175	-0.456363	0.675935	0.682384	1.01e-05	9.93e-05	0.0024	0.0013	0.021	117	24
ENSG00000155506	LARP1	1Signal-Connected	F	1		TRUE	177	25		1020	103	32	8	[75,85]:6,[176,179]:4,[226,226]:3,[338,341]:3,[518,522]:4,[541,541]:2,[739,746]:4,[932,945]:6	0.204541	0.742631	0.228852	0.622855	2.75e-05	0.000244033	0.0004	0.0297	0.0171	116	24
ENSG00000077097	TOP2B	1Signal-Connected	F	1		TRUE	176	24		1627	128	25	8	[82,83]:4,[270,271]:4,[439,443]:3,[761,763]:3,[792,792]:2,[1010,1010]:2,[1187,1190]:3,[1539,1542]:4	0.168582	0.480253	0.315524	0.622855	0	0	1e-08	1e-08	1e-08	134	24
ENSG00000088808	PPP1R13B	1Signal-Connected	F	1		TRUE	176	25		1091	91	32	10	[24,24]:2,[195,196]:4,[353,353]:2,[525,525]:2,[533,533]:2,[554,561]:4,[667,668]:3,[923,929]:4,[978,987]:4,[1045,1051]:5	0.263642	1.17386	0.120225	0.622855	2.2e-05	0.000200273	0.0001	0.0488	0.0323	108	24
ENSG00000121892	PDS5A	1Signal-Connected	F	1		TRUE	176	25		1338	130	29	9	[115,121]:4,[143,143]:3,[176,186]:5,[242,242]:2,[496,496]:2,[513,523]:4,[624,629]:4,[969,969]:2,[1239,1240]:3	0.170116	0.491449	0.311555	0.622855	1.81e-06	1.99e-05	0.0048	0.0199	0.0001	136	25
ENSG00000130787	HIP1R	1Signal-Connected	F	1		TRUE	176	24		1069	104	26	8	[109,117]:4,[158,159]:3,[312,312]:2,[399,403]:3,[468,478]:5,[940,940]:2,[951,951]:2,[1025,1033]:5	0.182675	0.583087	0.279917	0.622855	0.000898989	0.00523405	0.0091	0.0328	0.0392	109	23
ENSG00000173193	PARP14	1Signal-Connected	F	1		TRUE	176	24		1802	116	16	4	[18,21]:8,[502,502]:2,[1459,1463]:3,[1759,1763]:3	0.119427	0.121595	0.45161	0.622855	8.13e-06	8.14e-05	0.0086	0.0004	0.0149	120	24
ENSG00000196547	MAN2A2	1Signal-Connected	F	1		TRUE	176	25		1151	112	33	12	[28,30]:3,[35,35]:2,[220,220]:3,[229,233]:3,[283,292]:4,[411,411]:2,[418,418]:2,[541,548]:5,[570,570]:2,[843,846]:3,[932,932]:2,[1113,1113]:2	0.249438	1.07022	0.14226	0.622855	0	0	1e-08	1e-08	1e-08	121	25
ENSG00000009954	BAZ1B	1Signal-Connected	F	1		TRUE	175	25		1484	123	17	5	[118,118]:2,[184,184]:2,[565,565]:2,[1199,1205]:5,[1352,1364]:6	0.101052	-0.0124792	0.504978	0.625889	2.07e-09	3.04e-08	1e-08	0.0316	0.0181	130	24
ENSG00000067057	PFKP	1Signal-Connected	F	1		TRUE	175	25		785	87	15	5	[316,316]:2,[327,330]:3,[429,429]:2,[440,443]:3,[683,687]:5	0.138136	0.258102	0.398164	0.622855	5.2e-11	1.01e-09	0.0006	1e-08	0.0182	111	24
ENSG00000070366	SMG6	1Signal-Connected	F	1		TRUE	175	25		1420	129	28	7	[365,369]:6,[777,780]:4,[811,816]:5,[960,960]:2,[1026,1026]:2,[1109,1114]:3,[1413,1420]:6	0.168176	0.477287	0.316579	0.622855	7.11e-07	8.2e-06	0.0003	0.0562	0.0002	129	25
ENSG00000100325	ASCC2	1Signal-Connected	F	1		TRUE	175	25		758	87	31	7	[300,300]:2,[307,307]:2,[519,520]:3,[585,595]:6,[627,627]:2,[659,676]:11,[686,693]:5	0.224312	0.88689	0.187569	0.622855	4.59e-07	5.42e-06	0.0004	0.004	0.0013	114	24
ENSG00000104728	ARHGEF10	1Signal-Connected	F	1		TRUE	175	24		1370	116	29	5	[129,135]:16,[553,555]:3,[599,599]:2,[882,883]:3,[1242,1252]:5	0.206558	0.757344	0.224422	0.622855	0.00762959	0.0323717	0.143	0.0585	0.019	120	24
ENSG00000109756	RAPGEF2	1Signal-Connected	F	1		TRUE	175	25		1500	98	17	6	[2,4]:3,[562,569]:4,[583,585]:3,[645,647]:3,[1112,1112]:2,[1304,1304]:2	0.141208	0.280522	0.389539	0.622855	2.65e-05	0.000235986	0.0005	0.0312	0.0125	126	24
ENSG00000140479	PCSK6	1Signal-Connected	F	1		TRUE	175	24		969	98	29	10	[159,161]:3,[178,179]:3,[206,208]:3,[280,284]:3,[307,307]:2,[316,316]:2,[594,599]:3,[855,857]:4,[898,898]:2,[962,966]:4	0.248997	1.06701	0.142985	0.622855	6.78e-07	7.85e-06	0.0013	0.0001	0.0246	110	23
ENSG00000167670	CHAF1A	1Signal-Connected	F	1		TRUE	175	25		957	120	49	6	[217,220]:4,[457,457]:2,[625,630]:4,[763,786]:26,[800,819]:8,[917,923]:5	0.188216	0.623515	0.266473	0.622855	0.000741246	0.00444585	0.0309	0.0215	0.014	121	25
ENSG00000049246	PER3	1Signal-Connected	F	1		TRUE	174	25		1211	105	19	5	[453,455]:3,[616,616]:2,[813,813]:2,[1024,1025]:3,[1042,1043]:9	0.170612	0.495064	0.310278	0.622855	1.7e-05	0.000159255	0.0027	0.0398	0.0011	108	25
ENSG00000061987	MON2	1Signal-Connected	F	1		TRUE	174	25		1719	112	17	4	[68,69]:3,[387,404]:7,[1321,1321]:2,[1349,1360]:5	0.0835605	-0.140109	0.555713	0.632607	2.61e-10	4.37e-09	1e-08	0.0166	0.0037	119	25
ENSG00000069431	ABCC9	1Signal-Connected	F	1		TRUE	174	24		1550	93	9	3	[916,920]:3,[986,987]:3,[1228,1229]:3	0.0824111	-0.148495	0.559024	0.63469	0.01005	0.0407139	0.2256	0.0328	0.0304	105	24
ENSG00000090863	GLG1	1Signal-Connected	F	1		TRUE	174	25		1204	112	16	4	[392,395]:4,[413,425]:6,[486,489]:3,[1181,1186]:3	0.0917332	-0.0804767	0.532071	0.629275	0.00184481	0.00973309	0.0073	0.0306	0.1241	121	23
ENSG00000105953	OGDH	1Signal-Connected	F	1		TRUE	174	25		1039	111	23	8	[44,44]:2,[267,267]:2,[340,340]:2,[349,355]:4,[693,693]:2,[855,858]:4,[931,939]:5,[1038,1038]:2	0.163079	0.440101	0.329932	0.622855	9.08e-10	1.39e-08	0.0094	1e-08	0.025	118	24
ENSG00000143515	ATP8B2	1Signal-Connected	F	1		TRUE	174	25		1224	99	18	6	[265,265]:2,[680,680]:2,[760,761]:3,[811,826]:7,[933,933]:2,[1171,1171]:2	0.13972	0.269663	0.39371	0.622855	1.35e-09	2.02e-08	0.0121	1e-08	0.0297	104	25
ENSG00000145703	IQGAP2	1Signal-Connected	F	1		TRUE	174	23		1576	110	13	4	[472,481]:5,[958,958]:2,[1476,1476]:2,[1507,1515]:4	0.0840056	-0.136862	0.55443	0.632607	2e-06	2.18e-05	0.001	0.0015	0.0071	116	23
ENSG00000156113	KCNMA1	1Signal-Connected	F	1		TRUE	174	24		1241	90	29	8	[11,20]:6,[256,256]:2,[340,354]:6,[430,434]:3,[602,602]:2,[708,720]:5,[909,913]:3,[1065,1065]:2	0.217325	0.835908	0.201603	0.622855	0.000955013	0.00551326	0.0041	0.0889	0.0345	120	24
ENSG00000157985	AGAP1	1Signal-Connected	F	1		TRUE	174	25		1070	97	22	7	[379,380]:3,[426,431]:4,[491,496]:3,[676,677]:3,[724,729]:4,[1032,1032]:2,[1058,1061]:3	0.185309	0.6023	0.273487	0.622855	2.06e-12	5.36e-11	1e-08	0.0005	0.0007	119	25
ENSG00000179588	ZFPM1	1Signal-Connected	F	1		TRUE	174	25		1007	119	47	11	[8,8]:2,[56,60]:3,[91,95]:5,[102,106]:4,[165,165]:2,[253,254]:3,[351,351]:2,[506,506]:2,[600,618]:7,[697,697]:15,[792,792]:2	0.331955	1.67231	0.0472313	0.622855	0.00418377	0.0195409	0.1259	0.0623	0.0096	120	25
ENSG00000008838	MED24	1Signal-Connected	F	1		TRUE	173	25		1015	88	26	7	[321,330]:4,[407,422]:7,[553,558]:6,[573,573]:2,[625,625]:2,[672,672]:2,[875,878]:3	0.204814	0.744619	0.228251	0.622855	0.00428608	0.0199336	0.0009	0.4162	0.2071	99	23
ENSG00000131899	LLGL1	1Signal-Connected	F	1		TRUE	173	24		1065	115	41	10	[39,39]:2,[45,49]:5,[268,280]:6,[311,323]:6,[522,523]:3,[649,653]:3,[856,857]:3,[955,956]:3,[982,989]:7,[1014,1019]:3	0.247391	1.05528	0.145648	0.622855	3.46e-05	0.000298747	0.0027	0.004	0.0245	116	23
ENSG00000132005	RFX1	1Signal-Connected	F	1		TRUE	173	24		980	85	8	3	[81,81]:2,[90,90]:2,[301,304]:4	0.0806303	-0.16149	0.564146	0.635576	6.14e-06	6.27e-05	0.0294	0.0127	0.0001	85	23
ENSG00000172349	IL16	1Signal-Connected	F	1		TRUE	173	25		1333	105	14	5	[190,198]:4,[410,415]:3,[423,427]:3,[846,846]:2,[1058,1058]:2	0.104354	0.0116096	0.495369	0.625889	3.36e-05	0.000291216	0.001	0.0132	0.0194	115	24
ENSG00000196497	IPO4	1Signal-Connected	F	1		TRUE	173	25		1082	106	22	6	[50,50]:2,[266,269]:3,[345,347]:3,[361,373]:6,[500,502]:3,[575,586]:5	0.135285	0.237302	0.406211	0.622855	2.95e-05	0.000260264	0.0005	0.0433	0.0102	124	25
ENSG00000197013	ZNF429	1Signal-Connected	C	1		TRUE	173	25		675	92	64	11	[263,274]:7,[330,337]:10,[360,361]:4,[367,367]:9,[426,426]:2,[464,464]:6,[470,477]:6,[491,497]:5,[504,509]:3,[523,528]:9,[548,548]:3	0.551689	3.27561	0.000527175	0.0487116	0.0442813	0.140584	0.1571	0.1046	0.0951	101	25
ENSG00000087303	NID2	1Signal-Connected	F	1		TRUE	172	25		1376	116	23	7	[16,16]:2,[160,169]:5,[238,243]:3,[816,822]:5,[1130,1130]:2,[1163,1164]:4,[1213,1213]:2	0.161514	0.428683	0.334077	0.622855	2e-05	0.000184775	0.008	0.0004	0.0444	117	25
ENSG00000135451	TROAP	1Signal-Connected	F	1		TRUE	172	25		869	127	58	8	[47,47]:2,[177,185]:4,[196,201]:4,[536,536]:5,[548,552]:3,[558,559]:12,[571,581]:23,[591,596]:5	0.349423	1.79976	0.035949	0.59812	3.23e-10	5.31e-09	0.0001	0.7734	1e-08	129	25
ENSG00000149428	HYOU1	1Signal-Connected	F	1		TRUE	172	25		1000	92	24	8	[98,98]:2,[160,160]:2,[193,193]:2,[298,312]:9,[347,347]:2,[635,635]:2,[895,900]:3,[965,965]:2	0.193573	0.662602	0.253793	0.622855	3.1e-05	0.000271786	0.0036	0.0024	0.027	102	24
ENSG00000152104	PTPN14	1Signal-Connected	F	1		TRUE	172	24		1188	109	20	6	[111,111]:2,[459,459]:2,[626,634]:6,[708,715]:4,[1130,1136]:4,[1159,1159]:2	0.129333	0.193875	0.423137	0.622855	0.00398213	0.0187594	0.0124	0.0384	0.1488	118	22
ENSG00000169896	ITGAM	1Signal-Connected	F	1		TRUE	172	25		1154	101	11	3	[651,655]:3,[747,750]:3,[1134,1136]:5	0.0851841	-0.128263	0.551029	0.632607	1.03e-06	1.16e-05	0.0003	0.0004	0.0422	109	24
ENSG00000068024	HDAC4	1Signal-Connected	F	1		TRUE	171	23		1085	94	23	6	[515,519]:4,[644,645]:3,[767,777]:8,[936,937]:3,[994,996]:3,[1057,1057]:2	0.167458	0.472052	0.318445	0.622855	3.45e-06	3.66e-05	0.0024	0.0003	0.0272	103	21
ENSG00000106976	DNM1	1Signal-Connected	F	1		TRUE	171	25		865	100	40	11	[59,67]:4,[199,202]:3,[266,274]:5,[403,413]:6,[532,532]:3,[581,584]:3,[771,778]:7,[812,815]:3,[824,824]:2,[836,836]:2,[863,863]:2	0.282374	1.31054	0.0950062	0.622855	0	0	1e-08	1e-08	0.0001	117	25
ENSG00000151651	ADAM8	1Signal-Connected	F	1		TRUE	171	25		825	100	32	7	[40,45]:5,[346,359]:6,[396,403]:5,[607,615]:4,[650,654]:3,[730,739]:6,[819,821]:3	0.192812	0.657052	0.255574	0.622855	1.25e-08	1.67e-07	0.0001	0.001	0.0004	118	25
ENSG00000165494	PCF11	1Signal-Connected	F	1		TRUE	171	25		1556	121	26	10	[119,119]:2,[187,187]:2,[581,581]:2,[635,635]:2,[719,719]:2,[782,787]:3,[933,941]:4,[1348,1348]:2,[1367,1371]:5,[1377,1377]:2	0.184032	0.592982	0.276597	0.622855	0.000521269	0.00326809	0.0066	0.0411	0.0226	125	25
ENSG00000178607	ERN1	1Signal-Connected	F	1		TRUE	171	25		978	104	23	6	[27,27]:2,[41,48]:5,[300,307]:5,[328,328]:2,[936,936]:2,[966,970]:7	0.161813	0.43086	0.333285	0.622855	0.00451532	0.0208314	0.0674	0.0134	0.0916	114	25
ENSG00000187555	USP7	1Signal-Connected	F	1		TRUE	171	25		1103	104	22	5	[4,5]:8,[160,160]:2,[166,171]:3,[530,535]:4,[632,644]:5	0.160104	0.418396	0.337829	0.622855	1.62e-06	1.79e-05	0.015	0.0004	0.0014	115	24
ENSG00000196961	AP2A1	1Signal-Connected	F	1		TRUE	171	25		978	93	26	8	[191,198]:5,[295,295]:2,[344,344]:2,[455,455]:2,[464,467]:3,[474,480]:4,[698,699]:3,[953,957]:5	0.229013	0.921187	0.178476	0.622855	1.71e-11	3.71e-10	1e-08	0.0004	0.0083	95	25
ENSG00000204681	GABBR1	1Signal-Connected	F	1		TRUE	171	25		962	83	24	7	[34,36]:3,[142,148]:4,[278,287]:5,[297,300]:3,[413,413]:2,[655,660]:4,[944,947]:3	0.197047	0.687953	0.245741	0.622855	3.52e-11	7.13e-10	0.001	0.0072	1e-08	112	25
ENSG00000067141	NEO1	1Signal-Connected	F	1		TRUE	170	24		1462	123	12	5	[19,19]:2,[220,220]:2,[941,946]:3,[1070,1075]:3,[1424,1424]:2	0.0841754	-0.135623	0.55394	0.632607	1.06e-10	1.92e-09	1e-08	0.0009	0.026	133	24
ENSG00000125676	THOC2	1Signal-Connected	F	1		TRUE	170	25		1594	119	24	8	[23,23]:2,[326,326]:2,[470,471]:3,[522,522]:2,[931,935]:3,[985,985]:2,[1040,1044]:4,[1364,1379]:6	0.153475	0.370025	0.355682	0.622855	1.01e-08	1.37e-07	0.0008	0.0001	0.0004	131	25
ENSG00000131473	ACLY	1Signal-Connected	F	1		TRUE	170	25		1102	102	21	7	[378,378]:2,[564,564]:2,[661,669]:5,[746,748]:3,[888,892]:3,[1045,1053]:4,[1087,1087]:2	0.152977	0.366388	0.357038	0.622855	0.000417002	0.00267419	0.0226	0.0021	0.0993	108	25
ENSG00000169398	PTK2	1Signal-Connected	F	1		TRUE	170	25		1097	99	28	9	[119,130]:6,[130,135]:3,[381,385]:3,[518,520]:3,[613,613]:2,[641,641]:2,[648,648]:2,[759,759]:2,[818,828]:5	0.208433	0.771029	0.220345	0.622855	9.76e-05	0.000747522	0.0015	0.0253	0.0229	122	24
ENSG00000197157	SND1	1Signal-Connected	F	1		TRUE	170	23		911	108	42	13	[14,20]:4,[34,43]:4,[124,129]:4,[184,184]:2,[232,232]:2,[291,299]:5,[412,412]:2,[430,433]:3,[477,477]:2,[620,620]:2,[634,636]:3,[745,750]:6,[892,894]:3	0.294627	1.39994	0.0807651	0.622855	5.25e-08	6.66e-07	0.0006	0.0001	0.0032	115	23
ENSG00000047365	ARAP2	1Signal-Connected	F	1		TRUE	169	25		1705	119	28	8	[29,34]:4,[103,107]:4,[266,277]:6,[339,342]:3,[443,444]:3,[642,642]:2,[1459,1464]:3,[1631,1632]:3	0.177205	0.543172	0.293506	0.622855	1.05e-11	2.4e-10	0.0003	0.0066	1e-08	124	25
ENSG00000111676	ATN1	1Signal-Connected	F	1		TRUE	169	24		1191	115	32	9	[185,185]:2,[366,366]:2,[380,387]:5,[471,473]:5,[503,504]:3,[606,606]:2,[613,624]:7,[645,653]:4,[1133,1133]:2	0.208835	0.773962	0.219477	0.622855	1.74e-05	0.000162506	0.0001	0.2888	0.0042	115	24
ENSG00000204560	DHX16	1Signal-Connected	F	1		TRUE	169	25		1042	123	44	10	[18,23]:4,[122,125]:3,[194,201]:7,[395,396]:4,[492,492]:2,[577,578]:3,[623,634]:6,[658,662]:4,[842,844]:3,[978,983]:8	0.247812	1.05836	0.144946	0.622855	0	0	1e-08	1e-08	1e-08	126	25
ENSG00000004487	KDM1A	1Signal-Connected	F	1		TRUE	168	25		877	103	26	9	[50,55]:5,[126,126]:2,[332,339]:4,[501,501]:2,[571,572]:3,[613,616]:3,[668,670]:3,[844,844]:2,[850,850]:2	0.21406	0.812084	0.208372	0.622855	0.00572968	0.0254151	0.0324	0.0311	0.1103	107	23
ENSG00000130227	XPO7	1Signal-Connected	F	1		TRUE	168	24		1097	102	15	5	[199,199]:2,[583,589]:4,[612,615]:4,[789,794]:3,[1077,1077]:2	0.11896	0.118185	0.45296	0.622855	0.000217798	0.00150626	0.0269	0.0035	0.0234	108	24
ENSG00000133216	EPHB2	1Signal-Connected	F	1		TRUE	168	25		1056	96	34	9	[432,433]:3,[573,576]:3,[846,851]:3,[887,887]:2,[935,935]:2,[996,996]:2,[1017,1017]:4,[1021,1023]:6,[1031,1034]:9	0.320814	1.59102	0.0558025	0.622855	3.93e-05	0.000334066	0.0149	0.0038	0.0054	103	25
ENSG00000147130	ZMYM3	1Signal-Connected	F	1		TRUE	168	25		1373	106	20	6	[236,238]:3,[431,432]:3,[752,752]:2,[844,856]:7,[919,920]:3,[1066,1066]:2	0.14949	0.340948	0.366571	0.622855	6.33e-09	8.79e-08	1e-08	0.0567	0.0338	112	23
ENSG00000168067	MAP4K2	1Signal-Connected	F	1		TRUE	168	24		821	103	19	6	[11,24]:6,[211,216]:3,[227,232]:3,[446,446]:2,[521,521]:2,[627,630]:3	0.126104	0.170312	0.432382	0.622855	3.69e-11	7.44e-10	1e-08	0.0189	0.0004	109	24
ENSG00000178252	WDR6	1Signal-Connected	F	1		TRUE	168	25		1152	110	21	6	[150,153]:4,[360,364]:5,[469,469]:2,[627,637]:6,[850,850]:2,[950,950]:2	0.1403	0.273891	0.392084	0.622855	0.000703984	0.00424565	0.0021	0.4578	0.0091	123	25
ENSG00000082516	GEMIN5	1Signal-Connected	F	1		TRUE	167	25		1509	118	15	4	[41,43]:3,[1226,1233]:5,[1276,1280]:3,[1280,1286]:4	0.0863729	-0.119588	0.547595	0.632607	0.000567212	0.00352381	0.0027	0.064	0.0392	121	23
ENSG00000091592	NLRP1	1Signal-Connected	F	1		TRUE	167	25		1474	113	14	5	[155,159]:3,[213,213]:2,[524,526]:3,[664,669]:3,[1338,1339]:3	0.102955	0.00140375	0.49944	0.625889	3.21e-07	3.85e-06	0.0004	0.0035	0.001	121	25
ENSG00000108840	HDAC5	1Signal-Connected	F	1		TRUE	167	25		1124	98	27	9	[52,52]:2,[130,130]:2,[162,163]:4,[329,330]:3,[591,599]:6,[718,720]:3,[732,732]:2,[878,878]:2,[909,914]:3	0.230393	0.931258	0.17586	0.622855	3.53e-05	0.000303718	0.0275	0.0004	0.0246	102	24
ENSG00000116962	NID1	1Signal-Connected	F	1		TRUE	167	25		1248	118	24	7	[148,148]:2,[275,279]:4,[330,345]:7,[401,401]:2,[853,853]:2,[924,926]:3,[1150,1155]:4	0.146016	0.315603	0.376152	0.622855	1.47e-05	0.000138866	0.0285	0.0002	0.0175	118	25
ENSG00000129116	PALLD	1Signal-Connected	F	1		TRUE	167	25		1124	82	14	5	[224,224]:2,[307,307]:2,[557,557]:2,[612,615]:4,[636,642]:4	0.138567	0.261246	0.396952	0.622855	0.00102525	0.00586607	0.0037	0.0308	0.1201	105	23
ENSG00000141959	PFKL	1Signal-Connected	F	1		TRUE	167	25		828	92	28	8	[154,156]:4,[213,214]:3,[300,304]:3,[537,537]:2,[598,600]:3,[620,630]:6,[700,701]:3,[748,755]:4	0.224544	0.888581	0.187114	0.622855	0	0	1e-08	1e-08	0.0005	96	24
ENSG00000146463	ZMYM4	1Signal-Connected	F	1		TRUE	167	25		1549	110	23	9	[454,454]:2,[476,476]:2,[743,747]:4,[850,851]:3,[868,868]:2,[1059,1063]:4,[1295,1295]:2,[1410,1410]:2,[1522,1522]:2	0.183701	0.590573	0.277403	0.622855	0.00354533	0.0169797	0.0194	0.1164	0.0272	116	24
ENSG00000183751	TBL3	1Signal-Connected	F	1		TRUE	167	25		809	99	32	6	[162,165]:3,[444,445]:3,[522,527]:3,[592,592]:2,[765,766]:3,[798,800]:18	0.282269	1.30977	0.0951362	0.622855	0.00020234	0.00141867	0.0275	0.0171	0.0043	106	25
ENSG00000189091	SF3B3	1Signal-Connected	F	1		TRUE	167	24		1218	110	22	6	[17,24]:4,[263,263]:2,[316,316]:2,[908,910]:4,[993,998]:3,[1060,1072]:7	0.144981	0.308045	0.379024	0.622855	7.33e-11	1.37e-09	0.0019	1e-08	0.0083	113	24
ENSG00000011405	PIK3C2A	1Signal-Connected	F	1		TRUE	166	25		1687	123	13	5	[512,512]:2,[752,755]:3,[899,899]:3,[1144,1144]:3,[1610,1610]:2	0.100435	-0.0169802	0.506774	0.625889	2.27e-05	0.000205838	0.0079	0.0014	0.0148	125	25
ENSG00000082397	EPB41L3	1Signal-Connected	F	1		TRUE	166	25		1088	88	24	9	[137,141]:3,[375,375]:2,[421,432]:5,[702,702]:2,[845,845]:2,[891,891]:2,[910,910]:2,[953,958]:3,[1026,1027]:3	0.221527	0.866572	0.193088	0.622855	0.000459992	0.00292076	0.0036	0.0316	0.0465	106	24
ENSG00000141968	VAV1	1Signal-Connected	F	1		TRUE	166	24		846	90	16	3	[175,196]:8,[364,371]:4,[711,717]:4	0.0901565	-0.0919814	0.536644	0.629587	1.74e-06	1.92e-05	0.0003	0.0035	0.0087	99	24
ENSG00000146122	DAAM2	1Signal-Connected	F	1		TRUE	166	23		1069	101	32	10	[99,105]:5,[250,252]:3,[385,386]:4,[413,418]:4,[681,684]:3,[782,782]:2,[817,817]:2,[950,954]:3,[955,959]:3,[1031,1036]:3	0.25274	1.09432	0.136908	0.622855	4.18e-06	4.38e-05	0.0025	0.001	0.0097	110	23
ENSG00000148498	PARD3	1Signal-Connected	F	1		TRUE	166	23		1357	113	6	2	[305,308]:3,[813,817]:3	0.0407396	-0.452554	0.674565	0.681454	0.000385716	0.00249847	0.0031	0.0446	0.0311	115	23
ENSG00000197530	MIB2	1Signal-Connected	F	1		TRUE	166	25		1071	90	21	6	[215,219]:3,[514,516]:3,[792,792]:2,[811,819]:6,[833,833]:4,[927,930]:3	0.186141	0.608371	0.271471	0.622855	4.47e-10	7.2e-09	1e-08	0.0203	0.0054	98	25
ENSG00000077063	CTTNBP2	1Signal-Connected	F	1		TRUE	165	25		1664	109	17	5	[240,245]:3,[1135,1140]:4,[1266,1276]:4,[1413,1413]:2,[1461,1463]:4	0.114449	0.0852693	0.466024	0.622855	3.99e-05	0.000338727	0.0033	0.0033	0.0286	112	24
ENSG00000107959	PITRM1	1Signal-Connected	F	1		TRUE	165	25		1039	85	14	4	[39,40]:3,[168,168]:3,[194,198]:4,[296,300]:4	0.127185	0.178197	0.429284	0.622855	7.31e-06	7.37e-05	0.0101	0.0045	0.001	106	25
ENSG00000114650	SCAP	1Signal-Connected	F	1		TRUE	165	24		1280	94	13	4	[36,36]:3,[427,429]:3,[832,832]:3,[984,989]:4	0.117344	0.106395	0.457634	0.622855	0.00212808	0.0110173	0.01	0.0975	0.0338	105	23
ENSG00000129219	PLD2	1Signal-Connected	F	1		TRUE	165	25		934	101	22	5	[130,149]:7,[488,492]:5,[535,539]:3,[650,650]:2,[712,716]:5	0.152515	0.363019	0.358296	0.622855	0.000504753	0.0031773	0.0469	0.0022	0.0572	105	23
ENSG00000135596	MICAL1	1Signal-Connected	F	1		TRUE	165	25		1087	103	30	9	[213,222]:7,[535,535]:2,[545,545]:2,[551,555]:3,[603,604]:3,[775,777]:3,[844,844]:2,[916,920]:5,[952,953]:3	0.223977	0.884446	0.188228	0.622855	1.38e-13	4.03e-12	1e-08	0.0002	0.0001	105	25
ENSG00000138674	SEC31A	1Signal-Connected	F	1		TRUE	165	24		1252	112	40	11	[12,12]:2,[61,61]:2,[221,236]:6,[249,256]:4,[530,534]:3,[692,692]:2,[739,743]:4,[925,933]:4,[965,967]:3,[1053,1065]:8,[1191,1191]:2	0.236788	0.977923	0.164056	0.622855	7.71e-11	1.44e-09	1e-08	0.0013	0.0128	124	24
ENSG00000163214	DHX57	1Signal-Connected	F	1		TRUE	165	25		1387	107	27	10	[90,90]:2,[109,109]:2,[147,150]:3,[381,386]:4,[751,751]:2,[873,878]:5,[930,930]:2,[1203,1203]:2,[1295,1295]:2,[1374,1377]:3	0.220076	0.855983	0.196004	0.622855	3.35e-05	0.000290809	0.0015	0.0094	0.0181	110	24
ENSG00000237440	ZNF737	1Signal-Connected	C	1		TRUE	165	25		537	137	116	17	[70,70]:2,[126,126]:3,[217,217]:2,[245,246]:3,[260,277]:11,[296,302]:13,[308,308]:10,[325,325]:5,[330,333]:7,[376,386]:12,[386,392]:14,[457,462]:4,[464,470]:12,[485,485]:3,[492,495]:4,[511,511]:5,[529,529]:6	0.69185	4.2983	8.61e-06	0.0030123	0.586574	1	0.8136	0.2563	0.4639	140	24
ENSG00000064270	ATP2C2	1Signal-Connected	F	1		TRUE	164	24		976	89	22	7	[19,23]:4,[53,66]:5,[458,458]:2,[476,482]:4,[761,763]:3,[773,773]:2,[917,917]:2	0.18106	0.5713	0.283898	0.622855	2.28e-09	3.32e-08	0.009	1e-08	0.0704	93	22
ENSG00000071242	RPS6KA2	1Signal-Connected	F	1		TRUE	164	25		759	78	28	6	[77,81]:3,[321,321]:2,[416,422]:4,[484,495]:6,[579,595]:7,[721,728]:6	0.207984	0.767753	0.221317	0.622855	1.59e-05	0.000149897	0.0027	0.0004	0.1015	94	24
ENSG00000092853	CLSPN	1Signal-Connected	F	1		TRUE	164	25		1340	114	21	7	[37,44]:4,[292,292]:2,[831,831]:2,[976,978]:3,[1064,1069]:4,[1278,1278]:3,[1333,1334]:3	0.154817	0.379814	0.352042	0.622855	1.57e-09	2.33e-08	1e-08	0.0155	0.0274	121	24
ENSG00000114127	XRN1	1Signal-Connected	F	1		TRUE	164	25		1707	124	29	11	[91,94]:3,[109,109]:2,[134,141]:5,[518,518]:2,[686,686]:2,[730,731]:3,[764,764]:2,[1077,1083]:4,[1137,1137]:2,[1219,1219]:2,[1537,1537]:2	0.200403	0.712434	0.238098	0.622855	6.91e-13	1.92e-11	1e-08	0.0001	0.0011	134	25
ENSG00000116830	TTF2	1Signal-Connected	F	1		TRUE	164	24		1163	113	34	9	[119,123]:4,[460,461]:3,[474,474]:2,[528,533]:4,[637,644]:5,[692,701]:5,[761,768]:4,[1092,1096]:4,[1124,1127]:3	0.209699	0.780264	0.217618	0.622855	0	0	1e-08	1e-08	1e-08	117	24
ENSG00000122218	COPA	1Signal-Connected	F	1		TRUE	164	25		1234	103	20	6	[309,314]:4,[340,340]:2,[831,835]:5,[930,936]:4,[1088,1091]:3,[1179,1179]:2	0.146012	0.315574	0.376163	0.622855	0.00025164	0.00171429	0.111	0.0009	0.0261	109	24
ENSG00000124406	ATP8A1	1Signal-Connected	F	1		TRUE	164	25		1165	102	26	6	[98,101]:4,[143,152]:7,[474,474]:2,[529,533]:4,[800,814]:7,[972,972]:2	0.159761	0.415894	0.338744	0.622855	1.47e-09	2.2e-08	0.0194	1e-08	0.0204	112	25
ENSG00000137801	THBS1	1Signal-Connected	F	1		TRUE	164	24		1171	101	33	10	[53,53]:2,[255,255]:2,[348,348]:2,[403,419]:7,[450,450]:2,[635,638]:3,[684,695]:5,[772,773]:3,[786,795]:4,[1111,1111]:3	0.231217	0.937271	0.17431	0.622855	7.25e-10	1.12e-08	0.0043	1e-08	0.0429	103	24
ENSG00000145214	DGKQ	1Signal-Connected	F	1		TRUE	164	25		943	100	13	3	[252,259]:5,[703,706]:4,[807,813]:4	0.0784733	-0.177228	0.570335	0.637725	0	0	1e-08	1e-08	1e-08	100	25
ENSG00000204580	DDR1	1Signal-Connected	F	1		TRUE	164	23		920	84	29	8	[162,165]:3,[170,170]:2,[376,383]:5,[387,392]:5,[413,417]:3,[531,531]:4,[737,737]:2,[892,896]:5	0.266837	1.19717	0.115619	0.622855	0.000510337	0.00320875	0.0171	0.0999	0.0035	123	23
ENSG00000065150	IPO5	1Signal-Connected	F	1		TRUE	163	25		1116	100	17	5	[81,86]:4,[166,169]:3,[468,481]:6,[599,599]:2,[829,829]:2	0.128044	0.184468	0.426823	0.622855	0.00116338	0.00654126	0.0067	0.0247	0.0962	109	24
ENSG00000067066	SP100	1Signal-Connected	F	1		TRUE	163	25		886	91	13	5	[149,153]:3,[212,212]:2,[319,319]:2,[357,359]:3,[585,586]:3	0.125903	0.168841	0.432961	0.622855	1.72e-09	2.55e-08	1e-08	0.023	0.0204	115	24
ENSG00000101333	PLCB4	1Signal-Connected	F	1		TRUE	163	25		1195	114	29	7	[277,282]:4,[406,409]:3,[562,575]:6,[861,868]:4,[961,973]:6,[1033,1033]:2,[1125,1129]:4	0.161087	0.425569	0.335211	0.622855	2.11e-11	4.49e-10	0.0013	1e-08	0.0032	123	25
ENSG00000143375	CGN	1Signal-Connected	F	1		TRUE	163	25		1204	115	26	8	[27,30]:4,[144,144]:2,[206,219]:6,[269,275]:4,[281,281]:2,[366,366]:2,[460,465]:4,[912,912]:2	0.172515	0.508951	0.305393	0.622855	2.54e-11	5.3e-10	1e-08	0.0039	0.0013	115	25
ENSG00000151883	PARP8	1Signal-Connected	F	1		TRUE	163	25		855	76	24	8	[64,69]:4,[96,101]:3,[152,152]:2,[179,184]:3,[248,254]:4,[486,488]:3,[725,728]:3,[733,733]:2	0.242575	1.02015	0.153829	0.622855	1.28e-06	1.44e-05	0.0001	0.0125	0.0052	114	25
ENSG00000167680	SEMA6B	1Signal-Connected	F	1		TRUE	163	24		889	107	37	10	[64,73]:6,[165,171]:4,[215,222]:4,[226,230]:3,[312,317]:3,[355,355]:2,[483,483]:2,[651,651]:3,[726,733]:7,[769,769]:3	0.251323	1.08398	0.139187	0.622855	4.63e-05	0.000384654	0.0091	0.0021	0.0193	110	24
ENSG00000176986	SEC24C	1Signal-Connected	F	1		TRUE	163	25		1095	124	48	10	[203,204]:3,[241,250]:4,[328,328]:2,[375,378]:3,[462,470]:9,[583,583]:2,[699,707]:6,[736,741]:5,[810,822]:10,[868,870]:4	0.253002	1.09623	0.136489	0.622855	3.72e-10	6.05e-09	0.0043	1e-08	0.0209	127	25
ENSG00000197857	ZNF44	1Signal-Connected	F	1		TRUE	163	25		664	66	18	4	[284,287]:7,[329,335]:4,[344,350]:4,[612,612]:3	0.213826	0.810375	0.208862	0.622855	0.00255372	0.0128546	0.0106	0.2425	0.016	104	25
ENSG00000067596	DHX8	1Signal-Connected	F	1		TRUE	162	24		1221	98	14	4	[388,393]:3,[616,619]:4,[939,944]:4,[1129,1130]:3	0.110185	0.0541589	0.478404	0.624492	8.18e-09	1.12e-07	0.024	1e-08	0.1055	107	23
ENSG00000079337	RAPGEF3	1Signal-Connected	F	1		TRUE	162	25		924	93	17	5	[288,293]:4,[350,350]:2,[371,374]:4,[454,459]:3,[610,618]:4	0.133948	0.227545	0.41	0.622855	2.12e-05	0.00019463	0.0004	0.0221	0.0171	103	24
ENSG00000105397	TYK2	1Signal-Connected	F	1		TRUE	162	24		1188	94	27	10	[1,4]:3,[120,124]:3,[243,246]:3,[251,252]:4,[271,271]:2,[362,369]:4,[412,412]:2,[583,583]:2,[668,668]:2,[744,744]:2	0.245811	1.04376	0.148299	0.622855	0.000156741	0.00112977	0.0044	0.1485	0.0023	102	24
ENSG00000129351	ILF3	1Signal-Connected	F	1		TRUE	162	23		899	93	23	7	[141,145]:4,[231,232]:4,[247,252]:4,[311,311]:2,[483,486]:3,[628,629]:3,[686,691]:3	0.201996	0.724058	0.234515	0.622855	1.72e-11	3.75e-10	1e-08	0.0042	0.0008	96	23
ENSG00000171298	GAA	1Signal-Connected	F	1		TRUE	162	25		953	80	10	3	[468,471]:4,[493,493]:3,[550,550]:3	0.11692	0.103296	0.458864	0.622855	6.31e-09	8.78e-08	0.0161	1e-08	0.1187	84	23
ENSG00000196782	MAML3	1Signal-Connected	F	1		TRUE	162	25		1139	90	18	4	[75,83]:5,[398,413]:8,[425,429]:3,[765,765]:2	0.113715	0.079916	0.468152	0.622855	0.000206452	0.00144516	0.009	0.0092	0.025	95	25
ENSG00000256771	ZNF253	1Signal-Connected	C	1		TRUE	162	25		500	110	90	10	[201,213]:8,[220,224]:11,[248,248]:2,[257,257]:3,[265,270]:8,[277,277]:8,[292,296]:14,[305,313]:23,[399,408]:11,[416,416]:2	0.604773	3.66294	0.00012467	0.0166856	0.495694	0.931738	0.9785	0.4533	0.1528	110	23
ENSG00000008083	JARID2	1Signal-Connected	F	1		TRUE	161	25		1247	103	20	7	[387,395]:5,[578,578]:2,[620,620]:2,[904,904]:2,[1105,1109]:4,[1117,1117]:2,[1156,1158]:3	0.153606	0.370981	0.355326	0.622855	9.85e-11	1.79e-09	1e-08	0.1081	0.0002	109	25
ENSG00000029363	BCLAF1	1Signal-Connected	F	1		TRUE	161	25		921	94	57	13	[14,19]:4,[45,45]:2,[59,66]:5,[204,215]:14,[438,438]:2,[665,665]:2,[681,681]:2,[693,699]:6,[718,721]:5,[750,750]:6,[758,758]:4,[822,822]:2,[867,871]:3	0.495733	2.86733	0.00206978	0.126423	5.14e-05	0.000423963	0.0074	0.5615	0.0001	116	25
ENSG00000061676	NCKAP1	1Signal-Connected	F	1		TRUE	161	25		1135	116	37	10	[157,171]:5,[310,314]:4,[388,393]:3,[485,492]:4,[707,711]:4,[778,778]:2,[853,854]:3,[966,967]:3,[984,986]:3,[1048,1060]:6	0.226448	0.902475	0.183402	0.622855	1.27e-12	3.42e-11	1e-08	0.0003	0.0007	125	24
ENSG00000124571	XPO5	1Signal-Connected	F	1		TRUE	161	25		1205	89	10	5	[134,134]:2,[631,631]:2,[933,933]:2,[967,967]:2,[1099,1099]:2	0.11236	0.0700242	0.472087	0.622855	7.39e-05	0.000582785	0.0012	0.0341	0.0154	92	25
ENSG00000147799	ARHGAP39	1Signal-Connected	F	1		TRUE	161	25		1115	108	34	10	[11,14]:3,[23,27]:4,[173,173]:2,[379,384]:3,[412,412]:2,[424,430]:5,[677,679]:3,[711,715]:5,[818,822]:3,[1086,1092]:4	0.230291	0.930516	0.176052	0.622855	0.00724203	0.031004	0.0381	0.0542	0.0721	108	24
ENSG00000196411	EPHB4	1Signal-Connected	F	1		TRUE	161	25		988	94	19	6	[186,186]:2,[306,307]:3,[575,575]:2,[737,744]:4,[844,845]:3,[924,930]:5	0.158139	0.404058	0.343085	0.622855	0.0034646	0.0166222	0.0163	0.0304	0.1205	98	23
ENSG00000213988	ZNF90	1Signal-Connected	C	1		TRUE	161	24		602	123	89	9	[242,246]:5,[333,337]:13,[428,433]:3,[447,452]:11,[492,495]:4,[518,525]:5,[534,534]:7,[548,548]:21,[553,563]:20	0.618648	3.76418	8.35e-05	0.0133398	0.450542	0.872269	0.4746	0.2662	0.4442	129	24
ENSG00000075391	RASAL2	1Signal-Connected	F	1		TRUE	160	24		1281	115	27	8	[81,85]:4,[504,507]:4,[653,653]:2,[846,850]:3,[1001,1003]:3,[1046,1058]:6,[1245,1250]:3,[1264,1264]:2	0.170862	0.496891	0.309633	0.622855	0.00236103	0.0120296	0.0175	0.0258	0.0828	117	23
ENSG00000104365	IKBKB	1Signal-Connected	F	1		TRUE	160	25		757	86	24	7	[37,47]:5,[52,57]:5,[84,92]:5,[197,200]:3,[256,256]:2,[429,429]:2,[666,666]:2	0.200499	0.713134	0.237881	0.622855	0.000639626	0.00390926	0.0023	0.0357	0.0951	117	23
ENSG00000108883	EFTUD2	1Signal-Connected	F	1		TRUE	160	25		973	85	12	4	[220,220]:3,[230,235]:5,[785,785]:2,[828,828]:2	0.121807	0.138957	0.444742	0.622855	2.37e-08	3.11e-07	0.0594	1e-08	0.1355	95	24
ENSG00000158941	KIAA1967	1Signal-Connected	F	1		TRUE	160	25		924	100	21	6	[36,47]:7,[156,156]:2,[441,442]:3,[526,527]:3,[674,676]:3,[761,763]:3	0.161258	0.426816	0.334757	0.622855	0.000419364	0.00268776	0.0009	0.7221	0.0073	109	25
ENSG00000170485	NPAS2	1Signal-Connected	F	1		TRUE	160	24		890	101	45	10	[60,65]:10,[129,131]:3,[159,161]:3,[377,380]:3,[408,408]:2,[534,534]:2,[552,562]:6,[619,621]:3,[856,862]:11,[889,889]:2	0.3593	1.87184	0.0306146	0.562875	3.7e-11	7.46e-10	1e-08	0.002	0.0038	105	24
ENSG00000175727	MLXIP	1Signal-Connected	F	1		TRUE	160	24		920	82	22	6	[268,283]:8,[396,397]:3,[447,450]:3,[623,628]:4,[788,788]:2,[822,822]:2	0.179896	0.562808	0.286783	0.622855	0.0076363	0.0323876	0.0221	1	0.0072	99	24
ENSG00000049759	NEDD4L	1Signal-Connected	F	1		TRUE	159	25		976	100	34	9	[43,43]:2,[124,124]:2,[215,225]:6,[300,312]:6,[341,341]:2,[444,445]:4,[633,638]:7,[745,745]:2,[787,789]:3	0.236225	0.973815	0.165074	0.622855	2.22e-15	7.02e-14	1e-08	1e-08	0.0264	104	23
ENSG00000090889	KIF4A	1Signal-Connected	F	1		TRUE	159	25		1233	102	9	2	[485,492]:5,[626,636]:4	0.0518644	-0.371381	0.644823	0.663512	0.000149324	0.00108341	0.0369	0.0011	0.035	116	24
ENSG00000139613	SMARCC2	1Signal-Connected	F	1		TRUE	159	23		1246	104	33	9	[327,329]:3,[392,392]:2,[439,455]:8,[466,472]:4,[502,513]:6,[671,672]:3,[677,677]:2,[944,948]:3,[1124,1124]:2	0.209178	0.776461	0.218738	0.622855	0.000864927	0.00507628	0.0098	0.0179	0.0637	107	22
ENSG00000140332	TLE3	1Signal-Connected	F	1		TRUE	159	24		783	75	11	3	[246,253]:4,[287,287]:2,[689,704]:5	0.0929764	-0.0714059	0.528463	0.628945	0.000650447	0.00396211	0.0079	0.0364	0.0277	110	23
ENSG00000180370	PAK2	1Signal-Connected	F	1		TRUE	159	24		525	75	40	8	[18,20]:9,[78,82]:3,[101,101]:9,[128,128]:4,[157,158]:3,[435,435]:2,[474,481]:4,[489,493]:6	0.465391	2.64593	0.00407331	0.200385	0.00986564	0.0401996	0.1347	0.0068	0.2399	79	22
ENSG00000197372	ZNF675	1Signal-Connected	F	1		TRUE	159	25		569	125	100	12	[65,65]:2,[268,280]:14,[310,310]:5,[332,337]:5,[360,373]:16,[406,410]:7,[416,420]:15,[427,427]:5,[432,435]:5,[441,449]:18,[475,481]:6,[527,527]:2	0.529539	3.11399	0.000922879	0.071179	0.000466533	0.00295886	0.0313	0.0016	0.1074	126	24
ENSG00000048052	HDAC9	1Signal-Connected	F	1		TRUE	158	24		1070	102	24	6	[260,260]:3,[594,597]:3,[686,694]:4,[749,758]:6,[877,880]:4,[992,998]:4	0.157453	0.39905	0.344928	0.622855	2.22e-16	8.86e-15	1e-08	1e-08	0.0021	112	24
ENSG00000112902	SEMA5A	1Signal-Connected	F	1		TRUE	158	25		1075	95	29	7	[394,394]:2,[517,521]:3,[649,650]:3,[657,665]:7,[672,672]:2,[1007,1007]:9,[1014,1014]:3	0.269858	1.21922	0.111381	0.622855	0.000128527	0.000954051	0.0183	0.0009	0.0725	100	25
ENSG00000112983	BRD8	1Signal-Connected	F	1		TRUE	158	23		1236	97	21	6	[18,19]:3,[63,65]:5,[186,188]:3,[425,431]:4,[837,837]:2,[848,852]:4	0.175884	0.533531	0.296833	0.622855	1.78e-05	0.000165388	0.0006	0.1149	0.0018	111	23
ENSG00000120896	SORBS3	1Signal-Connected	F	1		TRUE	158	24		672	84	33	6	[52,52]:2,[188,201]:7,[221,230]:5,[526,539]:10,[539,556]:7,[628,628]:2	0.206275	0.755284	0.225039	0.622855	6.6e-05	0.000526979	0.0097	0.0136	0.0042	119	24
ENSG00000136811	ODF2	1Signal-Connected	F	1		TRUE	158	25		830	88	25	7	[27,27]:2,[35,46]:5,[306,306]:2,[346,350]:3,[372,372]:2,[504,507]:4,[787,797]:7	0.197661	0.692428	0.244334	0.622855	0.00199152	0.010389	0.0077	0.1612	0.0245	112	25
ENSG00000159733	ZFYVE28	1Signal-Connected	F	1		TRUE	158	24		888	93	36	5	[77,87]:12,[186,193]:7,[233,262]:11,[285,292]:4,[872,872]:2	0.222921	0.87674	0.190314	0.622855	7.72e-05	0.000606616	0.0007	0.0405	0.0234	100	23
ENSG00000083642	PDS5B	1Signal-Connected	F	1		TRUE	157	25		1448	117	19	3	[874,885]:7,[1021,1025]:8,[1375,1382]:4	0.100985	-0.0129742	0.505176	0.625889	2.56e-11	5.33e-10	1e-08	0.0513	0.0001	120	25
ENSG00000100994	PYGB	1Signal-Connected	F	1		TRUE	157	24		844	83	26	7	[243,274]:12,[312,314]:3,[337,342]:3,[437,437]:2,[538,538]:2,[547,547]:2,[579,579]:2	0.201789	0.722547	0.234979	0.622855	9e-12	2.09e-10	0.0006	1e-08	0.0028	92	23
ENSG00000141298	SSH2	1Signal-Connected	F	1		TRUE	157	25		1451	112	12	4	[4,7]:4,[113,117]:4,[866,866]:2,[1085,1085]:2	0.0879785	-0.107873	0.542952	0.632217	2.22e-16	8.86e-15	1e-08	0.002	1e-08	115	25
ENSG00000182606	TRAK1	1Signal-Connected	F	1		TRUE	157	24		954	89	17	6	[124,124]:2,[131,131]:2,[252,256]:4,[314,314]:2,[474,474]:2,[916,926]:5	0.154705	0.378998	0.352345	0.622855	8.42e-09	1.15e-07	1e-08	0.1707	0.0153	102	24
ENSG00000197442	MAP3K5	1Signal-Connected	F	1		TRUE	157	24		1375	103	13	6	[38,38]:2,[382,383]:3,[1248,1248]:2,[1269,1269]:2,[1346,1346]:2,[1370,1370]:2	0.12337	0.150363	0.440239	0.622855	6.44e-08	8.14e-07	0.0012	0.0004	0.0005	109	24
ENSG00000072786	STK10	1Signal-Connected	F	1		TRUE	156	25		969	95	25	7	[139,139]:2,[294,296]:4,[667,667]:6,[696,696]:3,[719,719]:2,[769,777]:5,[855,858]:3	0.229812	0.927021	0.176958	0.622855	0.000318154	0.00210575	0.0055	0.021	0.0297	108	24
ENSG00000099821	POLRMT	1Signal-Connected	F	1		TRUE	156	24		1246	83	7	2	[922,924]:3,[1091,1098]:4	0.0613062	-0.302489	0.61886	0.652031	0.00303332	0.0148595	0.0352	0.0546	0.0264	85	24
ENSG00000100065	CARD10	1Signal-Connected	F	1		TRUE	156	25		1033	88	30	7	[25,25]:2,[415,427]:8,[606,620]:7,[626,630]:3,[669,669]:2,[741,752]:5,[861,866]:3	0.195806	0.678892	0.248603	0.622855	0.00244129	0.0123636	0.0054	0.1241	0.0581	99	24
ENSG00000101986	ABCD1	1Signal-Connected	F	1		TRUE	156	25		746	97	48	6	[8,13]:4,[165,166]:3,[381,386]:3,[567,567]:16,[582,583]:15,[606,609]:7	0.430079	2.38827	0.00846387	0.316556	0	0	1e-08	1e-08	0.0001	108	25
ENSG00000107077	KDM4C	1Signal-Connected	F	1		TRUE	156	24		1057	97	22	8	[24,27]:5,[42,43]:3,[111,111]:2,[288,288]:2,[439,439]:2,[562,562]:2,[827,829]:3,[1037,1042]:3	0.19166	0.648645	0.258284	0.622855	2.67e-05	0.000238139	0.0198	0.0004	0.0249	110	23
ENSG00000115687	PASK	1Signal-Connected	F	1		TRUE	156	25		1331	98	20	8	[98,102]:3,[258,258]:2,[343,343]:2,[722,722]:2,[929,937]:4,[944,944]:2,[994,999]:3,[1310,1310]:2	0.172723	0.510465	0.304863	0.622855	0.00206187	0.0107202	0.0158	0.0544	0.0369	108	24
ENSG00000130985	UBA1	1Signal-Connected	F	1		TRUE	156	24		1059	85	7	2	[332,332]:2,[1040,1050]:5	0.0544121	-0.352792	0.637878	0.659883	4.03e-08	5.17e-07	0.1036	1e-08	0.1387	98	24
ENSG00000182179	UBA7	1Signal-Connected	F	1		TRUE	156	24		1013	105	32	9	[173,175]:3,[211,213]:3,[301,305]:4,[413,418]:6,[474,477]:3,[531,532]:5,[761,761]:2,[835,835]:2,[920,926]:4	0.240731	1.00669	0.157042	0.622855	1.33e-09	1.99e-08	0.0227	1e-08	0.0156	107	24
ENSG00000196305	IARS	1Signal-Connected	F	1		TRUE	156	24		1263	102	23	7	[441,444]:5,[530,532]:4,[541,541]:3,[593,593]:3,[694,696]:3,[836,838]:3,[914,914]:2	0.198704	0.700041	0.241951	0.622855	2.55e-12	6.52e-11	0.0011	1e-08	0.0004	112	24
ENSG00000213445	SIPA1	1Signal-Connected	F	1		TRUE	156	23		1043	107	32	10	[63,67]:5,[82,82]:2,[247,247]:2,[286,286]:2,[441,443]:3,[649,658]:6,[815,815]:2,[862,867]:5,[920,922]:3,[1007,1007]:2	0.240704	1.00649	0.157089	0.622855	5.79e-12	1.38e-10	1e-08	0.0015	0.0007	111	23
ENSG00000092929	UNC13D	1Signal-Connected	F	1		TRUE	155	24		1143	91	4	1	[674,678]:4	0.03022	-0.52931	0.701705	0.702477	0.00425332	0.0198234	0.012	0.0579	0.1106	96	23
ENSG00000102900	NUP93	1Signal-Connected	F	1		TRUE	155	25		881	104	28	8	[35,42]:5,[371,379]:5,[396,399]:3,[568,568]:2,[605,607]:3,[732,732]:2,[787,796]:6,[813,813]:2	0.195059	0.673446	0.250332	0.622855	0.00124978	0.00697554	0.0836	0.0166	0.0125	108	24
ENSG00000114857	NKTR	1Signal-Connected	F	1		TRUE	155	25		1463	108	28	8	[1,9]:6,[52,52]:2,[313,326]:6,[427,427]:2,[564,564]:2,[911,912]:3,[1180,1185]:5,[1357,1357]:2	0.180174	0.564837	0.286092	0.622855	0.00772796	0.0327003	0.7547	0.0369	0.0058	110	25
ENSG00000146950	SHROOM2	1Signal-Connected	F	1		TRUE	155	25		1617	96	23	9	[196,198]:3,[534,534]:2,[711,715]:3,[767,767]:2,[823,823]:2,[904,907]:3,[987,987]:2,[1235,1235]:3,[1543,1545]:3	0.214621	0.816177	0.207199	0.622855	0.000267619	0.00180738	0.0023	0.0237	0.0514	96	24
ENSG00000151693	ASAP2	1Signal-Connected	F	1		TRUE	155	25		1007	100	22	6	[83,85]:4,[91,91]:2,[232,232]:2,[541,548]:5,[818,819]:3,[843,848]:6	0.165204	0.455609	0.324336	0.622855	0.00206188	0.0107202	0.0062	0.0655	0.0781	102	23
ENSG00000167601	AXL	1Signal-Connected	F	1		TRUE	155	25		895	108	18	3	[154,154]:11,[161,165]:5,[533,533]:2	0.154696	0.378931	0.352369	0.622855	2.22e-16	8.86e-15	1e-08	0.0027	1e-08	110	25
ENSG00000172053	QARS	1Signal-Connected	F	1		TRUE	155	25		776	96	27	6	[236,239]:4,[320,327]:6,[361,365]:4,[391,396]:3,[436,441]:8,[609,609]:2	0.202576	0.728289	0.233218	0.622855	1.09e-11	2.49e-10	0.0001	1e-08	0.0207	107	25
ENSG00000182511	FES	1Signal-Connected	F	1		TRUE	155	23		823	94	19	6	[29,34]:4,[143,148]:3,[322,322]:2,[440,444]:4,[583,584]:3,[639,641]:3	0.153343	0.369064	0.35604	0.622855	0.00389565	0.0183837	0.0025	0.1147	0.2405	107	21
ENSG00000186517	ARHGAP30	1Signal-Connected	F	1		TRUE	155	25		1102	106	26	7	[94,96]:3,[167,170]:3,[199,212]:6,[499,499]:2,[523,524]:5,[935,935]:2,[941,952]:5	0.174877	0.526183	0.299381	0.622855	0.0023774	0.0120961	0.0184	0.0619	0.0331	109	24
ENSG00000089472	HEPH	1Signal-Connected	F	1		TRUE	154	24		1213	103	32	8	[75,78]:3,[87,102]:8,[455,455]:2,[480,480]:2,[689,698]:4,[988,988]:2,[1049,1054]:8,[1166,1167]:3	0.225663	0.896746	0.184927	0.622855	8.8e-11	1.62e-09	1e-08	0.0027	0.0071	104	24
ENSG00000116584	ARHGEF2	1Signal-Connected	F	1		TRUE	154	24		988	93	26	8	[230,230]:2,[362,362]:2,[449,462]:6,[542,544]:4,[551,557]:4,[603,607]:3,[724,727]:3,[921,921]:2	0.205745	0.751415	0.226201	0.622855	2.07e-06	2.25e-05	0.0001	0.069	0.0016	101	23
ENSG00000117408	IPO13	1Signal-Connected	F	1		TRUE	154	25		964	103	21	6	[245,247]:3,[321,326]:3,[439,439]:2,[476,477]:3,[501,504]:6,[629,637]:4	0.152271	0.361238	0.358961	0.622855	0.00452394	0.0208527	0.0215	0.1418	0.0272	107	24
ENSG00000121057	AKAP1	1Signal-Connected	F	1		TRUE	154	25		904	95	36	9	[273,274]:3,[318,324]:5,[330,330]:6,[502,502]:2,[620,621]:3,[682,689]:5,[689,694]:4,[840,845]:5,[885,889]:3	0.30718	1.49154	0.0679102	0.622855	0.00465232	0.0213554	0.0024	0.2193	0.1631	102	23
ENSG00000153922	CHD1	1Signal-Connected	F	1		TRUE	154	25		1711	112	10	3	[223,228]:3,[803,806]:5,[1129,1129]:2	0.0761638	-0.194079	0.576943	0.639431	1.93e-05	0.000178515	0.0065	0.0004	0.0525	119	23
ENSG00000183963	SMTN	1Signal-Connected	F	1		TRUE	154	24		941	76	8	3	[45,45]:2,[77,83]:4,[273,273]:2	0.0852444	-0.127823	0.550855	0.632607	0.00309992	0.0151089	0.0057	0.2235	0.0409	101	23
ENSG00000099889	ARVCF	1Signal-Connected	F	1		TRUE	153	24		963	87	9	4	[384,384]:2,[499,502]:3,[856,856]:2,[870,870]:2	0.096018	-0.0492127	0.519625	0.627566	0.00920368	0.037989	0.0127	0.1334	0.1188	87	22
ENSG00000105287	PRKD2	1Signal-Connected	F	1		TRUE	153	25		889	79	17	5	[138,139]:3,[245,247]:3,[591,594]:5,[618,621]:3,[765,769]:3	0.169258	0.485186	0.313772	0.622855	6.03e-06	6.18e-05	0.0009	0.0018	0.0226	88	24
ENSG00000135829	DHX9	1Signal-Connected	F	1		TRUE	153	24		1271	113	22	8	[36,39]:5,[548,548]:2,[578,578]:2,[725,725]:2,[818,818]:2,[886,888]:3,[1025,1025]:2,[1104,1111]:4	0.169841	0.489436	0.312266	0.622855	7.24e-11	1.36e-09	0.0389	1e-08	0.0004	117	24
ENSG00000136237	RAPGEF5	1Signal-Connected	F	1		TRUE	153	25		731	55	13	5	[151,151]:2,[382,382]:2,[390,390]:2,[537,541]:3,[625,634]:4	0.190382	0.639316	0.261309	0.622855	0.00755762	0.0321287	0.0193	0.0813	0.1001	88	24
ENSG00000146904	EPHA1	1Signal-Connected	F	1		TRUE	153	23		977	98	34	11	[130,130]:2,[157,157]:2,[357,361]:3,[380,380]:2,[530,536]:5,[566,571]:3,[603,607]:3,[636,637]:3,[789,796]:6,[808,808]:2,[815,817]:3	0.277187	1.27269	0.101563	0.622855	0.000316194	0.00209531	0.0133	0.0014	0.1829	99	21
ENSG00000153201	RANBP2	1Signal-Connected	F	1		TRUE	153	24		3225	112	20	6	[200,200]:2,[943,960]:8,[1266,1266]:2,[1406,1407]:3,[1545,1545]:2,[3212,3214]:3	0.126534	0.173451	0.431148	0.622855	5.9e-05	0.000480131	0.0041	0.0045	0.0264	112	23
ENSG00000182957	SPATA13	1Signal-Connected	F	1		TRUE	153	24		1315.33	99	11	3	[235,239]:5,[732,734]:3,[847,851]:3	0.085859	-0.123338	0.54908	0.632607	0.000292351	0.00195628	0.0033	0.0297	0.0317	102	23
ENSG00000185950	IRS2	1Signal-Connected	F	1		TRUE	153	24		1339	112	25	8	[11,18]:4,[231,231]:2,[558,562]:4,[652,657]:3,[1052,1056]:3,[1082,1085]:4,[1092,1092]:2,[1306,1306]:3	0.172417	0.508238	0.305643	0.622855	0.0019897	0.0103844	0.0191	0.0994	0.016	112	24
ENSG00000021776	AQR	1Signal-Connected	F	1		TRUE	152	24		1486	105	9	4	[141,141]:2,[582,585]:3,[941,941]:2,[1407,1407]:2	0.0795577	-0.169315	0.567226	0.636263	0	0	1e-08	1e-08	0.0001	113	24
ENSG00000092847	EIF2C1	1Signal-Connected	F	1		TRUE	152	25		858	95	30	9	[30,30]:2,[44,54]:5,[346,349]:3,[484,487]:3,[496,505]:5,[538,545]:5,[659,661]:3,[679,679]:2,[697,697]:2	0.237904	0.986065	0.162051	0.622855	3.26e-10	5.35e-09	0.0244	1e-08	0.0032	97	25
ENSG00000124496	TRERF1	1Signal-Connected	F	1		TRUE	152	25		1221	93	20	5	[42,46]:4,[163,171]:5,[594,594]:2,[711,722]:7,[905,905]:2	0.147885	0.329238	0.370988	0.622855	0.000553463	0.00344818	0.0031	0.4162	0.0051	96	25
ENSG00000140521	POLG	1Signal-Connected	F	1		TRUE	152	24		1240	81	14	5	[43,43]:2,[227,232]:3,[511,516]:4,[574,574]:2,[929,929]:3	0.14634	0.317967	0.375255	0.622855	0.00576149	0.0255143	0.0637	0.0263	0.0668	87	24
ENSG00000161638	ITGA5	1Signal-Connected	F	1		TRUE	152	23		1050	88	26	6	[128,147]:7,[391,391]:2,[549,551]:3,[640,646]:4,[748,752]:5,[823,835]:5	0.175236	0.528804	0.298471	0.622855	1.7e-08	2.25e-07	0.0007	0.0004	0.0002	98	23
ENSG00000064393	HIPK2	1Signal-Connected	F	1		TRUE	151	24		1199	99	34	8	[111,116]:3,[629,635]:4,[743,744]:3,[751,751]:2,[769,772]:3,[972,972]:2,[1049,1070]:8,[1094,1099]:9	0.237876	0.985861	0.162101	0.622855	1.53e-08	2.03e-07	1e-08	1	0.005	100	24
ENSG00000089597	GANAB	1Signal-Connected	F	1		TRUE	151	25		967	89	18	5	[114,114]:3,[143,143]:2,[591,592]:3,[604,612]:6,[751,759]:4	0.152127	0.360186	0.359354	0.622855	2.63e-11	5.44e-10	0.0132	1e-08	0.0004	97	25
ENSG00000099998	GGT5	1Signal-Connected	F	1		TRUE	151	25		588	85	43	6	[16,16]:2,[23,33]:14,[42,43]:19,[66,66]:2,[119,119]:2,[519,521]:4	0.446173	2.50571	0.00611033	0.25986	1.74e-10	3.03e-09	1e-08	0.0019	0.0209	92	24
ENSG00000100084	HIRA	1Signal-Connected	F	1		TRUE	151	25		1018	95	16	5	[274,274]:2,[581,581]:2,[761,776]:8,[783,783]:2,[995,995]:2	0.133084	0.221244	0.412451	0.622855	1.8e-05	0.000167137	0.0023	0.0037	0.0148	101	25
ENSG00000107404	DVL1	1Signal-Connected	F	1		TRUE	151	25		696	92	35	9	[74,81]:7,[199,200]:3,[270,270]:2,[415,425]:5,[463,463]:2,[506,506]:2,[617,617]:3,[645,648]:6,[684,693]:5	0.290401	1.36911	0.0854828	0.622855	0.00361545	0.0172475	0.1831	0.0083	0.0414	96	24
ENSG00000131747	TOP2A	1Signal-Connected	F	1		TRUE	151	25		1532	118	22	8	[184,190]:4,[203,206]:3,[567,569]:3,[748,748]:2,[918,919]:3,[1084,1084]:2,[1330,1332]:3,[1464,1464]:2	0.155614	0.385634	0.349884	0.622855	8.54e-11	1.57e-09	0.0001	1e-08	0.1856	123	24
ENSG00000138448	ITGAV	1Signal-Connected	F	1		TRUE	151	25		1049	95	35	8	[13,22]:7,[95,111]:8,[158,163]:3,[212,217]:5,[458,461]:4,[484,486]:3,[632,632]:2,[937,939]:3	0.243967	1.0303	0.151434	0.622855	0.00145092	0.00793217	0.018	0.0249	0.0463	104	24
ENSG00000140564	FURIN	1Signal-Connected	F	1		TRUE	151	25		795	96	34	9	[81,90]:5,[157,161]:3,[311,314]:4,[410,410]:2,[416,421]:3,[426,435]:5,[442,443]:3,[569,576]:4,[664,670]:5	0.248805	1.06561	0.143301	0.622855	6.45e-09	8.94e-08	0.0207	1e-08	0.0945	99	25
ENSG00000149177	PTPRJ	1Signal-Connected	F	1		TRUE	151	25		1338	105	19	6	[523,523]:2,[854,854]:2,[872,873]:3,[1080,1085]:5,[1152,1153]:3,[1244,1251]:4	0.149208	0.338892	0.367345	0.622855	6.81e-06	6.91e-05	0.0013	0.0034	0.0095	108	25
ENSG00000163349	HIPK1	1Signal-Connected	F	1		TRUE	151	25		1282	98	14	6	[242,242]:2,[386,386]:2,[403,405]:3,[579,579]:2,[849,849]:2,[933,934]:3	0.134767	0.233518	0.40768	0.622855	6.42e-06	6.55e-05	0.0004	0.0364	0.0027	104	25
ENSG00000040933	INPP4A	1Signal-Connected	F	1		TRUE	150	24		978	89	37	7	[162,166]:5,[365,367]:4,[556,574]:10,[666,671]:3,[783,784]:3,[824,836]:8,[863,868]:4	0.245255	1.0397	0.14924	0.622855	0.000136984	0.00100522	0.0004	0.0913	0.0352	97	23
ENSG00000106100	NOD1	1Signal-Connected	F	1		TRUE	150	25		954	82	8	3	[363,369]:4,[622,622]:2,[868,868]:2	0.08395	-0.137267	0.55459	0.632607	0.00512487	0.0232029	0.047	0.0301	0.0684	93	25
ENSG00000140943	MBTPS1	1Signal-Connected	F	1		TRUE	150	25		1053	93	23	5	[407,418]:5,[506,514]:5,[699,713]:7,[781,784]:3,[917,922]:3	0.146138	0.316489	0.375816	0.622855	1.11e-16	4.76e-15	1e-08	0.0014	1e-08	95	25
ENSG00000143434	SEMA6C	1Signal-Connected	F	1		TRUE	150	25		963	100	30	7	[28,33]:9,[83,87]:3,[135,135]:2,[329,341]:6,[380,386]:4,[485,493]:4,[778,778]:2	0.214554	0.815688	0.207339	0.622855	2.84e-10	4.73e-09	1e-08	0.0037	0.0182	103	24
ENSG00000143537	ADAM15	1Signal-Connected	F	1		TRUE	150	25		864	83	13	5	[151,153]:3,[239,242]:3,[413,418]:3,[481,481]:2,[718,718]:2	0.132896	0.219868	0.412987	0.622855	1.86e-05	0.000171892	0.0004	0.0196	0.0166	93	25
ENSG00000156453	PCDH1	1Signal-Connected	F	1		TRUE	150	24		1238	103	31	11	[53,59]:5,[150,150]:2,[322,322]:2,[411,411]:2,[461,461]:2,[875,875]:2,[898,898]:2,[906,911]:4,[1007,1007]:2,[1143,1148]:3,[1173,1175]:5	0.263939	1.17603	0.119792	0.622855	2.56e-11	5.33e-10	1e-08	0.0027	0.0019	114	24
ENSG00000166813	KIF7	1Signal-Connected	F	1		TRUE	150	24		1344	91	16	5	[233,233]:4,[814,815]:3,[1122,1122]:2,[1258,1261]:3,[1289,1299]:4	0.147409	0.325766	0.372301	0.622855	0.00457078	0.0210341	0.0066	0.0371	0.343	99	23
ENSG00000171608	PIK3CD	1Signal-Connected	F	1		TRUE	150	24		1069	83	14	6	[38,38]:2,[544,544]:2,[567,567]:2,[712,712]:2,[835,835]:4,[932,932]:2	0.168675	0.48093	0.315283	0.622855	0.00674952	0.0292043	0.0143	0.0837	0.1139	90	23
ENSG00000182621	PLCB1	1Signal-Connected	F	1		TRUE	150	24		1217	84	16	6	[32,32]:2,[186,188]:3,[275,278]:3,[621,623]:3,[835,838]:3,[929,929]:2	0.16318	0.44084	0.329664	0.622855	0.000379268	0.00246153	0.0283	0.0038	0.0392	97	24
ENSG00000184792	OSBP2	1Signal-Connected	F	1		TRUE	150	24		917	88	31	8	[249,249]:2,[433,433]:2,[468,471]:3,[525,532]:6,[594,605]:6,[671,684]:6,[795,795]:2,[875,876]:4	0.22806	0.91424	0.180295	0.622855	3.53e-10	5.78e-09	0.0118	1e-08	0.0072	107	24
ENSG00000187790	FANCM	1Signal-Connected	F	1		TRUE	150	25		2049	100	8	3	[405,407]:3,[1738,1741]:3,[1839,1839]:2	0.0685357	-0.249738	0.598605	0.646175	0.0125638	0.049167	0.0477	0.0783	0.08	114	24
ENSG00000005156	LIG3	1Signal-Connected	F	1		TRUE	149	25		1010	102	14	4	[504,513]:4,[524,529]:4,[650,656]:4,[971,971]:2	0.0949579	-0.0569473	0.522706	0.627571	7.21e-05	0.00057115	0.0453	0.0002	0.0677	110	24
ENSG00000099250	NRP1	1Signal-Connected	F	1		TRUE	149	23		924	86	19	5	[259,260]:3,[315,315]:2,[374,379]:4,[468,481]:6,[851,858]:4	0.139746	0.26985	0.393638	0.622855	0.00325046	0.015719	0.1361	0.0098	0.0414	100	22
ENSG00000132326	PER2	1Signal-Connected	F	1		TRUE	149	24		1256	87	21	6	[168,168]:2,[206,210]:3,[265,273]:4,[327,337]:5,[1100,1105]:4,[1126,1131]:3	0.159637	0.414984	0.339077	0.622855	4.08e-05	0.000344661	0.0277	0.0016	0.0072	99	24
ENSG00000135424	ITGA7	1Signal-Connected	F	1		TRUE	149	25		1182	74	15	6	[8,8]:2,[53,53]:2,[319,319]:2,[544,546]:3,[626,626]:2,[676,684]:4	0.176086	0.535006	0.296323	0.622855	3.17e-05	0.000277123	0.0003	0.0306	0.0261	95	25
ENSG00000135862	LAMC1	1Signal-Connected	F	1		TRUE	149	25		1610	103	6	2	[84,88]:4,[452,452]:2	0.0446949	-0.423694	0.664105	0.674707	1.35e-05	0.000129261	0.0099	0.0004	0.023	106	25
ENSG00000153317	ASAP1	1Signal-Connected	F	1		TRUE	149	23		1130	81	16	6	[200,200]:2,[490,494]:3,[720,723]:3,[972,972]:4,[1039,1039]:2,[1085,1085]:2	0.180291	0.565689	0.285803	0.622855	3.95e-06	4.17e-05	0.001	0.0008	0.0285	90	22
ENSG00000164506	STXBP5	1Signal-Connected	F	1		TRUE	149	23		1152	103	20	6	[57,57]:3,[407,407]:2,[425,438]:6,[546,546]:2,[901,901]:2,[998,1003]:5	0.145942	0.315058	0.376359	0.622855	2.11e-12	5.48e-11	1e-08	0.0002	0.0018	107	23
ENSG00000168453	HR	1Signal-Connected	F	1		TRUE	149	24		1190	85	12	5	[396,396]:2,[783,785]:3,[927,927]:2,[1058,1059]:3,[1141,1141]:2	0.131849	0.212226	0.415965	0.622855	0.0070536	0.0303161	0.0314	0.2164	0.0212	85	24
ENSG00000184363	PKP3	1Signal-Connected	F	1		TRUE	149	24		798	84	19	7	[127,131]:4,[340,342]:3,[428,431]:3,[439,439]:2,[554,554]:2,[619,623]:3,[765,765]:2	0.19171	0.649004	0.258168	0.622855	0.00642831	0.0279917	0.051	0.1108	0.0227	89	24
ENSG00000106123	EPHB6	1Signal-Connected	F	1		TRUE	148	25		1022	95	13	4	[5,9]:4,[76,78]:3,[98,98]:2,[860,868]:4	0.101748	-0.00740051	0.502952	0.625889	0.00159474	0.00861932	0.0183	0.0234	0.0543	99	24
ENSG00000108469	RECQL5	1Signal-Connected	F	1		TRUE	148	25		992	91	24	7	[364,368]:5,[518,524]:4,[570,570]:2,[577,577]:2,[687,687]:2,[952,959]:4,[972,981]:5	0.189236	0.630959	0.264034	0.622855	0.0126721	0.0495023	0.124	0.0114	0.2137	100	24
ENSG00000122515	ZMIZ2	1Signal-Connected	F	1		TRUE	148	25		921	88	27	7	[3,6]:3,[17,22]:4,[453,453]:2,[545,552]:5,[685,685]:2,[710,715]:3,[759,768]:8	0.222971	0.877103	0.190215	0.622855	0.000286904	0.00192218	0.0023	0.0451	0.0293	89	24
ENSG00000130052	STARD8	1Signal-Connected	F	1		TRUE	148	25		1104	94	7	2	[94,96]:3,[720,724]:4	0.0591562	-0.318176	0.624824	0.654887	9.39e-05	0.000724104	0.0017	0.008	0.0611	97	24
ENSG00000153147	SMARCA5	1Signal-Connected	F	1		TRUE	148	24		1053	102	35	10	[31,42]:11,[84,84]:2,[103,105]:3,[126,126]:3,[358,361]:3,[385,389]:4,[483,483]:2,[749,753]:3,[920,920]:2,[1027,1027]:2	0.281246	1.30231	0.0964057	0.622855	3.21e-09	4.59e-08	0.0408	1e-08	0.0225	104	23
ENSG00000186260	MKL2	1Signal-Connected	F	1		TRUE	148	25		1100	80	14	4	[132,136]:4,[220,220]:2,[429,432]:4,[942,948]:4	0.127857	0.183106	0.427358	0.622855	0.000956043	0.00551629	0.0034	0.1086	0.0341	93	24
ENSG00000035928	RFC1	1Signal-Connected	F	1		TRUE	147	24		1149	90	22	8	[36,36]:2,[76,77]:3,[395,395]:2,[434,434]:2,[465,465]:2,[537,539]:3,[917,918]:3,[962,974]:5	0.202981	0.731245	0.232315	0.622855	1.11e-16	4.76e-15	1e-08	1e-08	0.0014	99	23
ENSG00000065717	TLE2	1Signal-Connected	F	1		TRUE	147	25		745	77	15	4	[142,142]:2,[204,206]:3,[250,255]:7,[349,352]:3	0.169225	0.484948	0.313857	0.622855	0.00786797	0.0332284	0.0036	0.1984	0.2313	94	22
ENSG00000070778	PTPN21	1Signal-Connected	F	1		TRUE	147	24		1175	99	24	5	[442,448]:7,[478,483]:3,[637,642]:4,[703,707]:4,[712,717]:6	0.182215	0.579728	0.281049	0.622855	0.00188701	0.0099275	0.0154	0.05	0.037	106	23
ENSG00000108389	MTMR4	1Signal-Connected	F	1		TRUE	147	24		1196	97	23	7	[59,59]:3,[73,74]:3,[308,311]:3,[750,754]:3,[1010,1017]:4,[1041,1047]:5,[1088,1088]:2	0.180219	0.565162	0.285982	0.622855	3.42e-12	8.54e-11	0.0015	1e-08	0.0004	101	24
ENSG00000139116	KIF21A	1Signal-Connected	F	1		TRUE	147	23		1676	106	17	6	[390,395]:4,[609,611]:3,[928,928]:2,[1265,1266]:3,[1281,1281]:2,[1386,1388]:3	0.140414	0.274727	0.391763	0.622855	1.95e-07	2.39e-06	0.0001	0.0054	0.0015	115	23
ENSG00000140443	IGF1R	1Signal-Connected	F	1		TRUE	147	23		1368	89	9	4	[89,92]:3,[948,948]:2,[1118,1118]:2,[1286,1286]:2	0.0938603	-0.0649565	0.525896	0.62816	3.78e-06	3.99e-05	0.0007	0.0018	0.0172	93	23
ENSG00000160447	PKN3	1Signal-Connected	F	1		TRUE	147	25		890	75	7	2	[293,293]:2,[529,536]:5	0.0686543	-0.248873	0.59827	0.645891	0.00109296	0.00619514	0.1308	0.0015	0.0753	77	25
ENSG00000161714	PLCD3	1Signal-Connected	F	1		TRUE	147	25		789	94	45	12	[42,42]:2,[70,80]:6,[91,91]:3,[197,200]:3,[244,244]:2,[402,404]:3,[408,413]:5,[472,477]:4,[488,494]:5,[579,586]:5,[652,661]:4,[690,695]:3	0.318575	1.57468	0.0576651	0.622855	0.00222146	0.0114358	0.0018	0.9942	0.0194	95	24
ENSG00000165282	PIGO	1Signal-Connected	F	1		TRUE	147	25		1090	99	15	5	[42,44]:3,[416,423]:5,[739,739]:2,[794,798]:3,[939,939]:2	0.117884	0.110335	0.456072	0.622855	0.00905498	0.0374318	0.0277	0.1165	0.0611	100	24
ENSG00000204536	CCHCR1	1Signal-Connected	F	1		TRUE	147	23		872	88	18	6	[152,152]:2,[223,229]:5,[281,288]:4,[410,410]:2,[757,757]:3,[812,812]:2	0.165879	0.460527	0.322569	0.622855	1.1e-06	1.25e-05	0.0001	0.011	0.005	95	23
ENSG00000072952	MRVI1	1Signal-Connected	F	1		TRUE	146	25		913	88	24	7	[95,96]:3,[146,146]:2,[240,246]:4,[485,490]:5,[633,638]:3,[648,653]:3,[693,699]:4	0.197991	0.694835	0.243579	0.622855	0.00243519	0.0123442	0.0088	0.1581	0.0279	104	24
ENSG00000091129	NRCAM	1Signal-Connected	F	1		TRUE	146	25		1305	101	23	7	[2,2]:2,[28,35]:4,[487,487]:2,[734,734]:2,[847,852]:4,[875,882]:4,[985,990]:5	0.171419	0.500955	0.308201	0.622855	1.33e-07	1.64e-06	0.0004	0.0001	0.0133	103	25
ENSG00000103549	RNF40	1Signal-Connected	F	1		TRUE	146	25		1002	95	37	9	[10,15]:4,[226,239]:5,[283,290]:7,[389,389]:2,[399,404]:4,[407,418]:7,[442,442]:2,[743,745]:3,[893,898]:3	0.270085	1.22087	0.111067	0.622855	5.75e-05	0.000468466	0.0012	0.008	0.0492	96	25
ENSG00000130254	SAFB2	1Signal-Connected	F	1		TRUE	146	24		954	92	28	8	[57,57]:2,[154,154]:2,[571,585]:7,[664,671]:5,[784,788]:4,[794,794]:2,[845,845]:2,[940,942]:4	0.231529	0.939548	0.173725	0.622855	0.000114272	0.000858137	0.0658	0.0132	0.0012	99	24
ENSG00000130640	TUBGCP2	1Signal-Connected	F	1		TRUE	146	25		931	97	27	7	[5,7]:3,[55,58]:3,[152,165]:6,[383,386]:3,[412,422]:5,[763,770]:4,[822,824]:3	0.184886	0.599215	0.274515	0.622855	5.34e-05	0.000439311	0.0021	0.0079	0.0262	98	25
ENSG00000132535	DLG4	1Signal-Connected	F	1		TRUE	146	25		768	91	27	6	[170,170]:3,[239,250]:7,[513,518]:5,[592,599]:4,[617,621]:5,[749,752]:3	0.20237	0.726785	0.233679	0.622855	4.76e-06	4.97e-05	0.001	0.001	0.0281	97	24
[truncated: 21,916 more rows]

## Sheet: Intogen pathways
## version=1.0.3
## slice=PPH2_SCORE
## method=mean-zscore
## date=2018-08-29 02:27:37
ID	ZSCORE
hsa04722	6.21624
hsa04723	6.68558
hsa04720	7.01818
hsa04721	4.24427
hsa04726	6.20252
hsa04727	3.13228
[truncated: 253 more rows]

## Sheet: Mutational Signatures
Sig	No
[truncated: 30 more rows]
